# Supplementary material for: Ultrastable microwave and soliton-pulse generation from fibre-photonic-stabilized microcombs
Source: Nat Commun. 2022 Jan 19;13:381. doi: 10.1038/s41467-022-27992-8 (PMC8770478; doi:10.1038/s41467-022-27992-8)
Supplement: Supplementary file 3 — Source Data [file 41467_2022_27992_MOESM3_ESM.xlsx]

## Sheet: Figure 2a
	Wavelength (Hz)	Optical power (dBm)
	1515	-210
	1515	-94.132
	1515.01	-86.003
	1515.01	-88.112
	1515.01	-81.957
	1515.02	-81.579
	1515.02	-97.142
	1515.03	-87.142
	1515.03	-82.091
	1515.03	-87.6
	1515.04	-210
	1515.04	-82.091
	1515.04	-80.708
	1515.05	-82.091
	1515.05	-85.681
	1515.05	-85.101
	1515.06	-86.003
	1515.06	-210
	1515.06	-92.371
	1515.07	-210
	1515.07	-210
	1515.07	-210
	1515.08	-84.355
	1515.08	-81.579
	1515.08	-88.691
	1515.09	-210
	1515.09	-210
	1515.09	-82.229
	1515.1	-92.371
	1515.1	-210
	1515.1	-210
	1515.11	-83.34
	1515.11	-85.681
	1515.12	-83.718
	1515.12	-210
	1515.12	-210
	1515.13	-91.122
	1515.13	-88.112
	1515.13	-210
	1515.14	-210
	1515.14	-210
	1515.14	-210
	1515.15	-210
	1515.15	-210
	1515.15	-88.112
	1515.16	-82.993
	1515.16	-210
	1515.17	-90.153
	1515.17	-79.9
	1515.17	-84.59
	1515.18	-210
	1515.18	-87.142
	1515.18	-80.708
	1515.19	-89.361
	1515.19	-210
	1515.19	-91.122
	1515.2	-83.34
	1515.2	-80.515
	1515.2	-82.091
	1515.21	-82.518
	1515.21	-83.34
	1515.21	-210
	1515.22	-87.6
	1515.22	-87.142
	1515.22	-89.361
	1515.23	-84.59
	1515.23	-94.132
	1515.23	-210
	1515.24	-91.122
	1515.24	-85.681
	1515.24	-83.34
	1515.25	-84.838
	1515.25	-90.153
	1515.26	-85.681
	1515.26	-84.132
	1515.26	-85.681
	1515.27	-84.59
	1515.27	-80.91
	1515.27	-80.91
	1515.28	-210
	1515.28	-94.132
	1515.28	-210
	1515.29	-210
	1515.29	-210
	1515.29	-210
	1515.3	-83.163
	1515.3	-83.34
	1515.31	-83.92
	1515.31	-85.101
	1515.31	-82.371
	1515.31	-83.92
	1515.32	-210
	1515.32	-210
	1515.33	-81.828
	1515.33	-89.361
	1515.33	-85.101
	1515.34	-85.681
	1515.34	-91.122
	1515.34	-210
	1515.35	-210
	1515.35	-210
	1515.35	-94.132
	1515.36	-87.142
	1515.36	-84.59
	1515.36	-88.112
	1515.37	-210
	1515.37	-83.34
	1515.38	-84.838
	1515.38	-88.112
	1515.38	-82.091
	1515.39	-82.993
	1515.39	-88.112
	1515.39	-81.957
	1515.4	-81.828
	1515.4	-87.142
	1515.4	-210
	1515.41	-85.101
	1515.41	-210
	1515.41	-91.122
	1515.42	-81.957
	1515.42	-83.34
	1515.42	-84.59
	1515.43	-89.361
	1515.43	-210
	1515.43	-91.122
	1515.44	-82.371
	1515.44	-81.122
	1515.44	-80.153
	1515.45	-81.828
	1515.45	-94.132
	1515.45	-97.142
	1515.46	-88.112
	1515.46	-210
	1515.47	-210
	1515.47	-84.132
	1515.47	-84.132
	1515.48	-81.46
	1515.48	-83.525
	1515.48	-210
	1515.49	-210
	1515.49	-210
	1515.49	-210
	1515.5	-210
	1515.5	-210
	1515.5	-210
	1515.51	-91.122
	1515.51	-81.46
	1515.52	-81.579
	1515.52	-83.163
	1515.52	-82.993
	1515.53	-88.122
	1515.53	-210
	1515.53	-91.132
	1515.54	-94.142
	1515.54	-210
	1515.54	-88.122
	1515.55	-85.111
	1515.55	-82.681
	1515.55	-83.35
	1515.56	-92.381
	1515.56	-90.163
	1515.56	-88.122
	1515.57	-210
	1515.57	-210
	1515.57	-210
	1515.58	-87.61
	1515.58	-210
	1515.58	-210
	1515.59	-210
	1515.59	-90.163
	1515.59	-87.152
	1515.6	-89.371
	1515.6	-97.152
	1515.61	-85.111
	1515.61	-210
	1515.61	-210
	1515.62	-210
	1515.62	-91.132
	1515.62	-210
	1515.63	-210
	1515.63	-210
	1515.63	-210
	1515.64	-94.142
	1515.64	-90.163
	1515.64	-81.589
	1515.65	-81.355
	1515.65	-81.838
	1515.66	-87.152
	1515.66	-210
	1515.66	-210
	1515.67	-210
	1515.67	-210
	1515.67	-210
	1515.68	-210
	1515.68	-91.132
	1515.68	-86.013
	1515.69	-84.6
	1515.69	-83.003
	1515.69	-84.6
	1515.7	-80.163
	1515.7	-83.728
	1515.7	-80.818
	1515.71	-81.838
	1515.71	-92.381
	1515.71	-85.111
	1515.72	-84.6
	1515.72	-92.381
	1515.72	-210
	1515.73	-80.25
	1515.73	-81.47
	1515.73	-84.848
	1515.74	-87.152
	1515.74	-86.739
	1515.75	-210
	1515.75	-89.371
	1515.75	-210
	1515.76	-81.47
	1515.76	-85.111
	1515.76	-210
	1515.77	-210
	1515.77	-210
	1515.77	-81.838
	1515.78	-84.6
	1515.78	-83.173
	1515.78	-85.111
	1515.79	-87.61
	1515.79	-84.848
	1515.8	-210
	1515.8	-210
	1515.8	-210
	1515.81	-210
	1515.81	-86.361
	1515.81	-85.691
	1515.82	-84.142
	1515.82	-81.025
	1515.82	-81.838
	1515.83	-83.728
	1515.83	-94.142
	1515.83	-210
	1515.84	-210
	1515.84	-94.142
	1515.84	-94.142
	1515.85	-210
	1515.85	-210
	1515.85	-210
	1515.86	-210
	1515.86	-210
	1515.86	-94.142
	1515.87	-210
	1515.87	-210
	1515.88	-89.371
	1515.88	-83.35
	1515.88	-80.525
	1515.89	-87.61
	1515.89	-210
	1515.89	-83.728
	1515.9	-83.35
	1515.9	-88.122
	1515.9	-88.122
	1515.91	-83.93
	1515.91	-91.132
	1515.91	-87.61
	1515.92	-89.371
	1515.92	-210
	1515.92	-210
	1515.93	-210
	1515.93	-210
	1515.94	-210
	1515.94	-210
	1515.94	-210
	1515.94	-88.122
	1515.95	-85.691
	1515.95	-84.6
	1515.96	-83.173
	1515.96	-83.728
	1515.96	-85.111
	1515.97	-85.111
	1515.97	-210
	1515.97	-210
	1515.98	-94.142
	1515.98	-210
	1515.98	-210
	1515.99	-83.173
	1515.99	-87.152
	1515.99	-210
	1516	-210
	1516	-82.681
	1516.01	-82.101
	1516.01	-88.122
	1516.01	-94.142
	1516.02	-84.6
	1516.02	-97.152
	1516.02	-94.142
	1516.03	-83.93
	1516.03	-81.242
	1516.03	-81.242
	1516.04	-84.365
	1516.04	-210
	1516.04	-210
	1516.05	-210
	1516.05	-210
	1516.05	-82.528
	1516.06	-81.132
	1516.06	-81.589
	1516.06	-83.003
	1516.07	-88.122
	1516.07	-210
	1516.07	-210
	1516.08	-94.142
	1516.08	-86.013
	1516.08	-210
	1516.09	-82.839
	1516.09	-81.589
	1516.1	-82.528
	1516.1	-86.013
	1516.1	-210
	1516.11	-210
	1516.11	-210
	1516.11	-89.371
	1516.12	-84.142
	1516.12	-85.392
	1516.12	-210
	1516.13	-210
	1516.13	-210
	1516.13	-210
	1516.14	-85.111
	1516.14	-80.718
	1516.15	-80.62
	1516.15	-82.101
	1516.15	-83.173
	1516.16	-210
	1516.16	-210
	1516.16	-86.739
	1516.17	-88.122
	1516.17	-210
	1516.17	-84.142
	1516.18	-80.34
	1516.18	-84.142
	1516.18	-210
	1516.19	-210
	1516.19	-210
	1516.19	-87.152
	1516.2	-210
	1516.2	-86.739
	1516.2	-81.355
	1516.21	-82.839
	1516.21	-85.691
	1516.21	-94.142
	1516.22	-83.35
	1516.22	-80.163
	1516.22	-83.003
	1516.23	-210
	1516.23	-210
	1516.24	-85.111
	1516.24	-84.142
	1516.24	-83.35
	1516.25	-83.728
	1516.25	-210
	1516.25	-210
	1516.26	-88.122
	1516.26	-82.681
	1516.26	-83.728
	1516.27	-83.728
	1516.27	-210
	1516.27	-210
	1516.28	-90.163
	1516.28	-210
	1516.29	-210
	1516.29	-89.371
	1516.29	-84.6
	1516.3	-90.163
	1516.3	-210
	1516.3	-210
	1516.31	-94.142
	1516.31	-81.838
	1516.31	-89.371
	1516.32	-210
	1516.32	-87.61
	1516.32	-210
	1516.33	-210
	1516.33	-86.361
	1516.33	-85.111
	1516.34	-210
	1516.34	-210
	1516.34	-210
	1516.35	-210
	1516.35	-87.61
	1516.35	-89.371
	1516.36	-210
	1516.36	-210
	1516.36	-210
	1516.37	-210
	1516.37	-210
	1516.38	-210
	1516.38	-210
	1516.38	-84.6
	1516.39	-87.152
	1516.39	-210
	1516.39	-94.142
	1516.4	-210
	1516.4	-85.111
	1516.4	-90.163
	1516.41	-210
	1516.41	-210
	1516.41	-210
	1516.42	-210
	1516.42	-210
	1516.43	-97.152
	1516.43	-83.93
	1516.43	-80.92
	1516.44	-82.528
	1516.44	-84.6
	1516.44	-82.101
	1516.45	-81.838
	1516.45	-210
	1516.45	-210
	1516.46	-210
	1516.46	-83.173
	1516.46	-80.62
	1516.47	-79.518
	1516.47	-81.47
	1516.47	-91.132
	1516.48	-210
	1516.48	-88.122
	1516.48	-86.013
	1516.49	-83.535
	1516.49	-90.163
	1516.49	-210
	1516.5	-210
	1516.5	-210
	1516.51	-84.6
	1516.51	-91.132
	1516.51	-210
	1516.52	-84.142
	1516.52	-81.838
	1516.52	-82.381
	1516.53	-84.61
	1516.53	-89.381
	1516.53	-94.152
	1516.54	-210
	1516.54	-210
	1516.54	-210
	1516.55	-210
	1516.55	-210
	1516.55	-91.142
	1516.56	-82.111
	1516.56	-81.142
	1516.56	-88.132
	1516.57	-82.111
	1516.57	-78.589
	1516.57	-78.47
	1516.58	-79.604
	1516.58	-80.93
	1516.59	-85.121
	1516.59	-83.738
	1516.59	-82.849
	1516.6	-81.848
	1516.6	-79.681
	1516.6	-80.728
	1516.61	-87.162
	1516.61	-210
	1516.61	-210
	1516.62	-88.132
	1516.62	-83.013
	1516.62	-87.162
	1516.63	-210
	1516.63	-210
	1516.64	-210
	1516.64	-210
	1516.64	-81.977
	1516.65	-83.36
	1516.65	-86.749
	1516.65	-81.365
	1516.66	-84.61
	1516.66	-83.36
	1516.66	-81.599
	1516.67	-83.738
	1516.67	-210
	1516.67	-210
	1516.68	-210
	1516.68	-210
	1516.68	-210
	1516.69	-210
	1516.69	-97.162
	1516.69	-210
	1516.7	-84.152
	1516.7	-81.848
	1516.7	-82.391
	1516.71	-86.749
	1516.71	-210
	1516.71	-91.142
	1516.72	-85.121
	1516.72	-84.152
	1516.73	-83.738
	1516.73	-86.371
	1516.73	-92.391
	1516.74	-210
	1516.74	-83.545
	1516.74	-79.381
	1516.75	-81.977
	1516.75	-90.173
	1516.75	-85.701
	1516.76	-83.738
	1516.76	-210
	1516.76	-210
	1516.77	-88.132
	1516.77	-86.371
	1516.78	-84.858
	1516.78	-86.371
	1516.78	-97.162
	1516.79	-83.545
	1516.79	-87.162
	1516.79	-210
	1516.8	-87.162
	1516.8	-84.152
	1516.8	-94.152
	1516.81	-210
	1516.81	-87.62
	1516.81	-84.61
	1516.82	-85.121
	1516.82	-84.152
	1516.82	-82.691
	1516.83	-84.61
	1516.83	-86.371
	1516.83	-89.381
	1516.84	-86.371
	1516.84	-85.121
	1516.84	-210
	1516.85	-210
	1516.85	-88.132
	1516.85	-86.023
	1516.86	-86.023
	1516.86	-87.162
	1516.87	-210
	1516.87	-210
	1516.87	-87.62
	1516.88	-85.121
	1516.88	-91.142
	1516.88	-85.121
	1516.89	-83.738
	1516.89	-86.023
	1516.89	-82.391
	1516.9	-82.538
	1516.9	-88.132
	1516.9	-210
	1516.91	-89.381
	1516.91	-83.94
	1516.92	-80.26
	1516.92	-81.848
	1516.92	-210
	1516.93	-82.538
	1516.93	-81.599
	1516.93	-81.848
	1516.94	-88.132
	1516.94	-88.711
	1516.94	-88.132
	1516.95	-84.61
	1516.95	-210
	1516.95	-87.162
	1516.96	-86.371
	1516.96	-88.132
	1516.96	-86.023
	1516.97	-89.381
	1516.97	-210
	1516.97	-210
	1516.98	-85.701
	1516.98	-210
	1516.98	-85.701
	1516.99	-82.538
	1516.99	-87.162
	1516.99	-85.701
	1517	-87.162
	1517	-83.013
	1517.01	-83.36
	1517.01	-89.381
	1517.01	-89.381
	1517.02	-81.722
	1517.02	-81.599
	1517.02	-82.691
	1517.03	-83.35
	1517.03	-83.173
	1517.03	-82.681
	1517.04	-80.525
	1517.04	-85.111
	1517.04	-84.6
	1517.05	-83.003
	1517.05	-86.013
	1517.06	-94.142
	1517.06	-88.701
	1517.06	-87.152
	1517.06	-92.381
	1517.07	-83.003
	1517.07	-81.132
	1517.08	-81.589
	1517.08	-86.361
	1517.08	-210
	1517.09	-85.111
	1517.09	-81.47
	1517.09	-88.122
	1517.1	-210
	1517.1	-86.361
	1517.1	-80.525
	1517.11	-80.92
	1517.11	-210
	1517.11	-210
	1517.12	-210
	1517.12	-94.142
	1517.12	-86.361
	1517.13	-210
	1517.13	-210
	1517.14	-94.142
	1517.14	-91.132
	1517.14	-82.839
	1517.15	-89.371
	1517.15	-86.361
	1517.15	-86.361
	1517.16	-86.361
	1517.16	-83.35
	1517.16	-82.528
	1517.17	-83.003
	1517.17	-83.35
	1517.17	-83.003
	1517.18	-83.35
	1517.18	-94.142
	1517.18	-210
	1517.19	-210
	1517.19	-210
	1517.19	-210
	1517.2	-210
	1517.2	-210
	1517.2	-87.61
	1517.21	-83.173
	1517.21	-85.111
	1517.22	-87.152
	1517.22	-87.61
	1517.22	-87.61
	1517.23	-87.152
	1517.23	-210
	1517.23	-210
	1517.24	-210
	1517.24	-88.122
	1517.24	-210
	1517.25	-210
	1517.25	-210
	1517.25	-210
	1517.26	-82.681
	1517.26	-84.365
	1517.27	-89.371
	1517.27	-81.589
	1517.27	-85.691
	1517.28	-87.152
	1517.28	-81.712
	1517.28	-81.132
	1517.29	-210
	1517.29	-210
	1517.29	-84.142
	1517.3	-81.712
	1517.3	-85.691
	1517.3	-84.142
	1517.31	-210
	1517.31	-86.013
	1517.31	-81.132
	1517.32	-210
	1517.32	-210
	1517.32	-83.35
	1517.33	-86.739
	1517.33	-85.111
	1517.33	-84.142
	1517.34	-89.371
	1517.34	-89.371
	1517.34	-85.691
	1517.35	-91.132
	1517.35	-85.111
	1517.36	-92.381
	1517.36	-210
	1517.36	-88.122
	1517.37	-84.6
	1517.37	-210
	1517.37	-90.163
	1517.38	-210
	1517.38	-210
	1517.38	-88.701
	1517.39	-82.839
	1517.39	-210
	1517.39	-86.361
	1517.4	-94.142
	1517.4	-94.142
	1517.41	-92.381
	1517.41	-84.6
	1517.41	-84.848
	1517.42	-84.848
	1517.42	-82.101
	1517.42	-92.381
	1517.43	-87.152
	1517.43	-85.111
	1517.43	-88.122
	1517.44	-94.142
	1517.44	-210
	1517.44	-210
	1517.45	-210
	1517.45	-86.361
	1517.45	-210
	1517.46	-84.6
	1517.46	-89.371
	1517.46	-210
	1517.47	-210
	1517.47	-91.132
	1517.47	-87.152
	1517.48	-210
	1517.48	-88.122
	1517.48	-94.142
	1517.49	-210
	1517.49	-94.142
	1517.5	-86.361
	1517.5	-86.013
	1517.5	-85.111
	1517.51	-81.242
	1517.51	-79.992
	1517.51	-81.47
	1517.52	-83.93
	1517.52	-79.992
	1517.52	-84.142
	1517.53	-210
	1517.53	-210
	1517.53	-210
	1517.54	-210
	1517.54	-92.371
	1517.55	-87.142
	1517.55	-210
	1517.55	-210
	1517.56	-210
	1517.56	-210
	1517.56	-210
	1517.57	-91.122
	1517.57	-94.132
	1517.57	-83.34
	1517.58	-87.142
	1517.58	-210
	1517.58	-210
	1517.59	-210
	1517.59	-210
	1517.59	-210
	1517.6	-94.132
	1517.6	-87.142
	1517.6	-86.351
	1517.61	-210
	1517.61	-89.361
	1517.61	-210
	1517.62	-90.153
	1517.62	-210
	1517.62	-91.122
	1517.63	-85.101
	1517.63	-210
	1517.64	-88.112
	1517.64	-83.718
	1517.64	-83.34
	1517.65	-88.691
	1517.65	-210
	1517.65	-210
	1517.66	-89.361
	1517.66	-82.671
	1517.66	-82.993
	1517.67	-82.993
	1517.67	-85.101
	1517.67	-210
	1517.68	-210
	1517.68	-90.153
	1517.69	-83.34
	1517.69	-87.142
	1517.69	-82.518
	1517.69	-83.718
	1517.7	-81.46
	1517.7	-81.345
	1517.71	-87.142
	1517.71	-210
	1517.71	-210
	1517.72	-210
	1517.72	-81.828
	1517.72	-85.101
	1517.73	-90.153
	1517.73	-80.61
	1517.73	-85.101
	1517.74	-210
	1517.74	-210
	1517.74	-91.122
	1517.75	-92.371
	1517.75	-210
	1517.76	-89.361
	1517.76	-210
	1517.76	-210
	1517.77	-87.142
	1517.77	-82.371
	1517.77	-81.579
	1517.78	-83.34
	1517.78	-210
	1517.78	-210
	1517.79	-210
	1517.79	-210
	1517.79	-91.122
	1517.8	-85.101
	1517.8	-210
	1517.8	-210
	1517.81	-88.691
	1517.81	-86.003
	1517.81	-87.6
	1517.82	-84.59
	1517.82	-88.112
	1517.82	-84.838
	1517.83	-210
	1517.83	-210
	1517.83	-89.361
	1517.84	-85.681
	1517.84	-85.681
	1517.85	-84.132
	1517.85	-86.351
	1517.85	-83.34
	1517.86	-83.92
	1517.86	-84.59
	1517.86	-84.132
	1517.87	-83.34
	1517.87	-86.351
	1517.87	-87.142
	1517.88	-83.34
	1517.88	-85.101
	1517.88	-89.361
	1517.89	-84.59
	1517.89	-82.371
	1517.9	-82.671
	1517.9	-83.34
	1517.9	-94.132
	1517.91	-210
	1517.91	-210
	1517.91	-210
	1517.92	-90.153
	1517.92	-85.101
	1517.92	-81.579
	1517.93	-97.142
	1517.93	-90.153
	1517.93	-89.361
	1517.94	-210
	1517.94	-210
	1517.94	-87.142
	1517.95	-84.59
	1517.95	-81.957
	1517.95	-82.518
	1517.96	-90.153
	1517.96	-85.681
	1517.96	-82.518
	1517.97	-86.003
	1517.97	-87.142
	1517.97	-97.142
	1517.98	-87.142
	1517.98	-85.101
	1517.99	-210
	1517.99	-210
	1517.99	-210
	1518	-84.838
	1518	-84.132
	1518	-90.153
	1518.01	-210
	1518.01	-210
	1518.01	-210
	1518.02	-210
	1518.02	-91.122
	1518.02	-97.142
	1518.03	-210
	1518.03	-90.153
	1518.04	-84.132
	1518.04	-82.518
	1518.04	-81.579
	1518.05	-79.9
	1518.05	-81.579
	1518.05	-81.579
	1518.06	-80.24
	1518.06	-82.518
	1518.06	-94.132
	1518.07	-210
	1518.07	-94.132
	1518.07	-84.355
	1518.08	-79.982
	1518.08	-83.92
	1518.08	-94.132
	1518.09	-210
	1518.09	-210
	1518.09	-210
	1518.1	-210
	1518.1	-210
	1518.1	-87.142
	1518.11	-91.122
	1518.11	-210
	1518.11	-88.112
	1518.12	-84.59
	1518.12	-210
	1518.13	-82.993
	1518.13	-81.46
	1518.13	-81.579
	1518.14	-83.34
	1518.14	-83.718
	1518.14	-84.59
	1518.15	-87.142
	1518.15	-91.122
	1518.15	-210
	1518.16	-210
	1518.16	-210
	1518.16	-81.702
	1518.17	-81.345
	1518.17	-210
	1518.18	-210
	1518.18	-210
	1518.18	-210
	1518.19	-210
	1518.19	-210
	1518.19	-83.34
	1518.2	-210
	1518.2	-210
	1518.2	-82.993
	1518.21	-82.829
	1518.21	-87.6
	1518.21	-84.838
	1518.22	-210
	1518.22	-210
	1518.22	-82.671
	1518.23	-80.61
	1518.23	-83.92
	1518.23	-87.142
	1518.24	-210
	1518.24	-88.112
	1518.24	-80.33
	1518.25	-81.122
	1518.25	-210
	1518.26	-210
	1518.26	-210
	1518.26	-89.361
	1518.27	-87.142
	1518.27	-80.708
	1518.27	-80.708
	1518.28	-84.59
	1518.28	-210
	1518.28	-85.681
	1518.29	-84.59
	1518.29	-91.122
	1518.29	-85.101
	1518.3	-83.718
	1518.3	-85.101
	1518.3	-83.34
	1518.31	-88.112
	1518.31	-210
	1518.31	-86.351
	1518.32	-85.681
	1518.32	-82.829
	1518.32	-81.828
	1518.33	-80.33
	1518.33	-83.92
	1518.34	-88.112
	1518.34	-210
	1518.34	-210
	1518.35	-88.112
	1518.35	-82.829
	1518.35	-86.003
	1518.36	-92.371
	1518.36	-85.101
	1518.36	-83.525
	1518.37	-85.101
	1518.37	-89.361
	1518.37	-90.153
	1518.38	-210
	1518.38	-210
	1518.39	-86.003
	1518.39	-89.361
	1518.39	-86.003
	1518.4	-210
	1518.4	-210
	1518.4	-210
	1518.41	-210
	1518.41	-210
	1518.41	-84.59
	1518.42	-81.957
	1518.42	-210
	1518.42	-88.112
	1518.43	-81.957
	1518.43	-84.59
	1518.43	-94.132
	1518.44	-210
	1518.44	-210
	1518.44	-210
	1518.45	-210
	1518.45	-210
	1518.45	-83.92
	1518.46	-81.015
	1518.46	-81.579
	1518.46	-80.91
	1518.47	-81.345
	1518.47	-81.828
	1518.48	-210
	1518.48	-210
	1518.48	-210
	1518.49	-210
	1518.49	-210
	1518.49	-210
	1518.5	-210
	1518.5	-210
	1518.5	-86.351
	1518.51	-84.59
	1518.51	-210
	1518.51	-86.003
	1518.52	-210
	1518.52	-210
	1518.53	-86.003
	1518.53	-210
	1518.53	-210
	1518.54	-210
	1518.54	-210
	1518.54	-210
	1518.55	-88.122
	1518.55	-92.381
	1518.55	-210
	1518.56	-210
	1518.56	-82.681
	1518.56	-82.101
	1518.57	-84.6
	1518.57	-86.013
	1518.57	-97.152
	1518.58	-91.132
	1518.58	-210
	1518.58	-210
	1518.59	-82.101
	1518.59	-80.92
	1518.59	-83.173
	1518.6	-82.681
	1518.6	-84.848
	1518.6	-86.739
	1518.61	-84.142
	1518.61	-82.528
	1518.62	-82.681
	1518.62	-83.173
	1518.62	-210
	1518.63	-210
	1518.63	-210
	1518.63	-92.381
	1518.64	-94.142
	1518.64	-85.691
	1518.64	-81.132
	1518.65	-83.003
	1518.65	-85.691
	1518.65	-94.142
	1518.66	-210
	1518.66	-210
	1518.67	-210
	1518.67	-210
	1518.67	-210
	1518.68	-83.35
	1518.68	-210
	1518.68	-210
	1518.69	-210
	1518.69	-210
	1518.69	-83.35
	1518.7	-80.718
	1518.7	-83.35
	1518.7	-94.142
	1518.71	-88.701
	1518.71	-210
	1518.71	-210
	1518.72	-210
	1518.72	-210
	1518.72	-210
	1518.73	-210
	1518.73	-210
	1518.73	-210
	1518.74	-79.671
	1518.74	-82.681
	1518.74	-88.701
	1518.75	-87.152
	1518.75	-94.142
	1518.76	-210
	1518.76	-92.381
	1518.76	-210
	1518.77	-85.691
	1518.77	-83.173
	1518.77	-87.152
	1518.78	-210
	1518.78	-210
	1518.78	-88.122
	1518.79	-86.361
	1518.79	-82.681
	1518.79	-210
	1518.8	-88.122
	1518.8	-84.6
	1518.81	-210
	1518.81	-210
	1518.81	-210
	1518.81	-210
	1518.82	-84.6
	1518.82	-82.681
	1518.83	-80.718
	1518.83	-81.47
	1518.83	-81.967
	1518.84	-210
	1518.84	-210
	1518.84	-84.6
	1518.85	-94.142
	1518.85	-210
	1518.85	-210
	1518.86	-210
	1518.86	-83.35
	1518.86	-87.152
	1518.87	-89.371
	1518.87	-210
	1518.88	-94.142
	1518.88	-84.142
	1518.88	-84.6
	1518.89	-97.152
	1518.89	-210
	1518.89	-210
	1518.9	-91.132
	1518.9	-85.691
	1518.9	-85.691
	1518.91	-97.152
	1518.91	-210
	1518.91	-94.142
	1518.92	-210
	1518.92	-88.122
	1518.92	-210
	1518.93	-210
	1518.93	-210
	1518.93	-210
	1518.94	-210
	1518.94	-210
	1518.94	-210
	1518.95	-83.728
	1518.95	-82.381
	1518.95	-83.728
	1518.96	-83.35
	1518.96	-83.93
	1518.97	-210
	1518.97	-210
	1518.97	-210
	1518.98	-210
	1518.98	-94.142
	1518.98	-89.371
	1518.99	-85.691
	1518.99	-84.142
	1518.99	-210
	1519	-210
	1519	-210
	1519	-210
	1519.01	-210
	1519.01	-81.132
	1519.02	-81.132
	1519.02	-90.163
	1519.02	-97.152
	1519.03	-84.848
	1519.03	-85.111
	1519.03	-82.381
	1519.04	-210
	1519.04	-210
	1519.04	-210
	1519.05	-210
	1519.05	-210
	1519.05	-210
	1519.06	-210
	1519.06	-210
	1519.06	-210
	1519.07	-210
	1519.07	-210
	1519.07	-90.163
	1519.08	-85.111
	1519.08	-83.35
	1519.08	-83.93
	1519.09	-210
	1519.09	-86.739
	1519.09	-88.701
	1519.1	-83.173
	1519.1	-84.6
	1519.11	-82.101
	1519.11	-83.173
	1519.11	-97.152
	1519.12	-94.142
	1519.12	-86.361
	1519.12	-83.93
	1519.13	-85.111
	1519.13	-84.6
	1519.13	-87.152
	1519.14	-90.163
	1519.14	-210
	1519.14	-87.152
	1519.15	-81.355
	1519.15	-210
	1519.16	-210
	1519.16	-88.122
	1519.16	-83.93
	1519.17	-90.163
	1519.17	-84.6
	1519.17	-82.101
	1519.18	-79.671
	1519.18	-78.46
	1519.18	-81.712
	1519.19	-84.848
	1519.19	-83.173
	1519.19	-83.003
	1519.2	-210
	1519.2	-210
	1519.2	-84.6
	1519.21	-82.528
	1519.21	-84.848
	1519.21	-210
	1519.22	-210
	1519.22	-210
	1519.22	-210
	1519.23	-94.142
	1519.23	-87.152
	1519.23	-210
	1519.24	-210
	1519.24	-97.152
	1519.25	-90.163
	1519.25	-84.6
	1519.25	-84.365
	1519.26	-83.728
	1519.26	-85.111
	1519.26	-81.132
	1519.27	-84.848
	1519.27	-210
	1519.27	-85.111
	1519.28	-83.93
	1519.28	-80.92
	1519.28	-82.681
	1519.29	-210
	1519.29	-210
	1519.3	-210
	1519.3	-87.61
	1519.3	-210
	1519.31	-88.122
	1519.31	-88.122
	1519.31	-210
	1519.32	-210
	1519.32	-97.152
	1519.32	-84.6
	1519.33	-79.992
	1519.33	-79.518
	1519.33	-80.34
	1519.34	-81.838
	1519.34	-88.122
	1519.34	-88.122
	1519.35	-90.163
	1519.35	-210
	1519.35	-97.152
	1519.36	-86.361
	1519.36	-84.848
	1519.36	-82.528
	1519.37	-210
	1519.37	-88.122
	1519.38	-84.6
	1519.38	-84.142
	1519.38	-83.93
	1519.39	-210
	1519.39	-210
	1519.39	-90.163
	1519.4	-83.728
	1519.4	-81.967
	1519.4	-210
	1519.41	-84.848
	1519.41	-88.701
	1519.41	-210
	1519.42	-87.152
	1519.42	-80.718
	1519.42	-83.728
	1519.43	-210
	1519.43	-83.93
	1519.44	-87.152
	1519.44	-210
	1519.44	-90.163
	1519.44	-82.101
	1519.45	-83.003
	1519.45	-83.93
	1519.46	-88.122
	1519.46	-210
	1519.46	-210
	1519.47	-82.681
	1519.47	-81.132
	1519.47	-79.91
	1519.48	-83.35
	1519.48	-87.152
	1519.48	-81.838
	1519.49	-85.691
	1519.49	-94.142
	1519.49	-83.728
	1519.5	-83.35
	1519.5	-85.111
	1519.51	-84.142
	1519.51	-82.381
	1519.51	-82.681
	1519.52	-82.681
	1519.52	-210
	1519.52	-210
	1519.53	-210
	1519.53	-210
	1519.53	-82.538
	1519.54	-80.173
	1519.54	-81.848
	1519.54	-90.173
	1519.55	-94.152
	1519.55	-210
	1519.55	-210
	1519.56	-83.94
	1519.56	-81.48
	1519.56	-88.132
	1519.57	-210
	1519.57	-91.142
	1519.57	-85.121
	1519.58	-87.162
	1519.58	-210
	1519.58	-210
	1519.59	-210
	1519.59	-210
	1519.6	-210
	1519.6	-83.36
	1519.6	-87.62
	1519.61	-86.371
	1519.61	-83.94
	1519.61	-86.371
	1519.62	-94.152
	1519.62	-87.62
	1519.62	-210
	1519.63	-210
	1519.63	-83.183
	1519.63	-81.722
	1519.64	-210
	1519.64	-84.375
	1519.65	-84.61
	1519.65	-210
	1519.65	-88.132
	1519.66	-82.849
	1519.66	-210
	1519.66	-87.162
	1519.67	-84.375
	1519.67	-90.173
	1519.67	-83.738
	1519.68	-86.023
	1519.68	-86.749
	1519.68	-83.94
	1519.69	-91.142
	1519.69	-87.62
	1519.69	-84.375
	1519.7	-210
	1519.7	-210
	1519.7	-210
	1519.71	-210
	1519.71	-92.391
	1519.71	-85.701
	1519.72	-82.249
	1519.72	-83.545
	1519.72	-82.691
	1519.73	-92.391
	1519.73	-210
	1519.74	-210
	1519.74	-210
	1519.74	-210
	1519.75	-89.381
	1519.75	-88.132
	1519.75	-210
	1519.76	-210
	1519.76	-84.61
	1519.76	-84.375
	1519.77	-83.183
	1519.77	-210
	1519.77	-210
	1519.78	-85.121
	1519.78	-210
	1519.79	-210
	1519.79	-86.371
	1519.79	-83.013
	1519.8	-88.132
	1519.8	-83.183
	1519.8	-80.35
	1519.81	-83.738
	1519.81	-84.152
	1519.81	-83.36
	1519.82	-210
	1519.82	-86.023
	1519.82	-87.62
	1519.83	-210
	1519.83	-210
	1519.83	-210
	1519.84	-210
	1519.84	-210
	1519.84	-210
	1519.85	-85.121
	1519.85	-79.101
	1519.85	-79.381
	1519.86	-82.391
	1519.86	-210
	1519.86	-210
	1519.87	-210
	1519.87	-81.599
	1519.88	-81.48
	1519.88	-210
	1519.88	-210
	1519.89	-210
	1519.89	-210
	1519.89	-210
	1519.9	-210
	1519.9	-210
	1519.9	-210
	1519.91	-210
	1519.91	-210
	1519.91	-82.249
	1519.92	-84.61
	1519.92	-87.62
	1519.93	-210
	1519.93	-210
	1519.93	-85.121
	1519.94	-83.013
	1519.94	-210
	1519.94	-210
	1519.95	-84.152
	1519.95	-86.749
	1519.95	-210
	1519.96	-210
	1519.96	-83.738
	1519.96	-82.111
	1519.97	-82.111
	1519.97	-81.977
	1519.97	-83.183
	1519.98	-94.152
	1519.98	-210
	1519.98	-210
	1519.99	-97.162
	1519.99	-88.132
	1519.99	-86.023
	1520	-210
	1520	-91.142
	1520.01	-86.371
	1520.01	-81.599
	1520.01	-85.121
	1520.02	-210
	1520.02	-210
	1520.02	-83.36
	1520.03	-210
	1520.03	-210
	1520.03	-210
	1520.04	-210
	1520.04	-210
	1520.04	-210
	1520.05	-210
	1520.05	-210
	1520.05	-210
	1520.06	-210
	1520.06	-94.152
	1520.06	-85.121
	1520.07	-210
	1520.07	-210
	1520.07	-210
	1520.08	-210
	1520.08	-88.132
	1520.09	-86.371
	1520.09	-84.61
	1520.09	-81.48
	1520.1	-80.63
	1520.1	-81.365
	1520.1	-210
	1520.11	-210
	1520.11	-210
	1520.11	-94.152
	1520.12	-83.738
	1520.12	-88.132
	1520.12	-83.36
	1520.13	-82.691
	1520.13	-86.023
	1520.14	-82.391
	1520.14	-86.023
	1520.14	-87.62
	1520.15	-81.48
	1520.15	-97.162
	1520.15	-210
	1520.16	-84.61
	1520.16	-83.36
	1520.16	-84.152
	1520.17	-87.62
	1520.17	-94.152
	1520.17	-210
	1520.18	-210
	1520.18	-210
	1520.18	-210
	1520.19	-210
	1520.19	-89.381
	1520.19	-94.152
	1520.2	-85.121
	1520.2	-88.711
	1520.2	-88.132
	1520.21	-83.94
	1520.21	-81.848
	1520.21	-83.738
	1520.22	-94.152
	1520.22	-94.152
	1520.23	-83.94
	1520.23	-81.848
	1520.23	-91.142
	1520.24	-85.402
	1520.24	-84.152
	1520.24	-87.162
	1520.25	-210
	1520.25	-210
	1520.25	-84.61
	1520.26	-82.391
	1520.26	-87.162
	1520.26	-210
	1520.27	-92.391
	1520.27	-83.545
	1520.28	-210
	1520.28	-210
	1520.28	-88.132
	1520.29	-210
	1520.29	-210
	1520.29	-86.023
	1520.3	-210
	1520.3	-210
	1520.3	-81.848
	1520.31	-81.142
	1520.31	-85.121
	1520.31	-88.132
	1520.32	-83.36
	1520.32	-83.013
	1520.32	-210
	1520.33	-210
	1520.33	-210
	1520.33	-210
	1520.34	-94.152
	1520.34	-84.152
	1520.34	-81.142
	1520.35	-81.035
	1520.35	-82.111
	1520.35	-85.121
	1520.36	-91.142
	1520.36	-210
	1520.37	-210
	1520.37	-210
	1520.37	-87.62
	1520.38	-81.599
	1520.38	-81.599
	1520.38	-210
	1520.39	-88.132
	1520.39	-83.94
	1520.39	-84.152
	1520.4	-210
	1520.4	-210
	1520.4	-89.381
	1520.41	-84.858
	1520.41	-84.152
	1520.42	-83.94
	1520.42	-84.61
	1520.42	-82.691
	1520.43	-81.142
	1520.43	-88.132
	1520.43	-86.023
	1520.44	-210
	1520.44	-210
	1520.44	-210
	1520.45	-210
	1520.45	-210
	1520.45	-210
	1520.46	-85.121
	1520.46	-82.691
	1520.46	-210
	1520.47	-210
	1520.47	-210
	1520.47	-210
	1520.48	-210
	1520.48	-210
	1520.48	-94.152
	1520.49	-210
	1520.49	-210
	1520.49	-210
	1520.5	-210
	1520.5	-210
	1520.51	-210
	1520.51	-210
	1520.51	-210
	1520.52	-210
	1520.52	-91.142
	1520.52	-83.013
	1520.53	-210
	1520.53	-86.023
	1520.53	-210
	1520.54	-83.545
	1520.54	-85.121
	1520.54	-91.142
	1520.55	-210
	1520.55	-94.152
	1520.56	-81.599
	1520.56	-82.111
	1520.56	-80.441
	1520.56	-86.749
	1520.57	-210
	1520.57	-210
	1520.58	-210
	1520.58	-90.173
	1520.58	-80.35
	1520.59	-80.728
	1520.59	-84.375
	1520.59	-210
	1520.6	-210
	1520.6	-210
	1520.6	-210
	1520.61	-210
	1520.61	-86.023
	1520.61	-80.535
	1520.62	-82.849
	1520.62	-83.36
	1520.62	-84.61
	1520.63	-85.121
	1520.63	-81.977
	1520.64	-83.738
	1520.64	-210
	1520.64	-210
	1520.65	-210
	1520.65	-210
	1520.65	-210
	1520.66	-82.391
	1520.66	-81.365
	1520.66	-82.111
	1520.67	-97.162
	1520.67	-92.391
	1520.67	-90.173
	1520.68	-97.162
	1520.68	-210
	1520.68	-210
	1520.69	-210
	1520.69	-82.249
	1520.69	-85.121
	1520.7	-210
	1520.7	-210
	1520.7	-88.132
	1520.71	-85.121
	1520.71	-85.701
	1520.72	-86.023
	1520.72	-82.249
	1520.72	-94.152
	1520.73	-88.711
	1520.73	-83.183
	1520.73	-86.023
	1520.74	-83.738
	1520.74	-210
	1520.74	-91.142
	1520.75	-83.545
	1520.75	-210
	1520.75	-210
	1520.76	-210
	1520.76	-84.375
	1520.77	-85.121
	1520.77	-210
	1520.77	-210
	1520.78	-82.691
	1520.78	-82.691
	1520.78	-210
	1520.79	-210
	1520.79	-91.142
	1520.79	-210
	1520.8	-210
	1520.8	-90.173
	1520.8	-83.013
	1520.81	-90.173
	1520.81	-94.152
	1520.81	-210
	1520.82	-97.162
	1520.82	-84.858
	1520.82	-87.162
	1520.83	-85.121
	1520.83	-82.111
	1520.83	-83.545
	1520.84	-82.249
	1520.84	-81.252
	1520.84	-94.152
	1520.85	-210
	1520.85	-88.132
	1520.86	-210
	1520.86	-210
	1520.86	-210
	1520.87	-210
	1520.87	-94.152
	1520.87	-82.391
	1520.88	-82.111
	1520.88	-97.162
	1520.88	-92.391
	1520.89	-210
	1520.89	-210
	1520.89	-210
	1520.9	-210
	1520.9	-210
	1520.91	-210
	1520.91	-210
	1520.91	-89.381
	1520.92	-85.121
	1520.92	-83.183
	1520.92	-83.94
	1520.93	-210
	1520.93	-210
	1520.93	-83.738
	1520.94	-87.62
	1520.94	-86.371
	1520.94	-83.36
	1520.95	-87.162
	1520.95	-86.371
	1520.95	-210
	1520.96	-210
	1520.96	-82.111
	1520.96	-80.002
	1520.97	-84.375
	1520.97	-210
	1520.97	-210
	1520.98	-210
	1520.98	-210
	1520.98	-210
	1520.99	-84.61
	1520.99	-83.013
	1521	-85.121
	1521	-86.749
	1521	-85.121
	1521.01	-84.858
	1521.01	-210
	1521.01	-210
	1521.02	-82.111
	1521.02	-81.142
	1521.02	-84.152
	1521.03	-87.61
	1521.03	-91.132
	1521.03	-210
	1521.04	-84.142
	1521.04	-210
	1521.05	-84.848
	1521.05	-79.992
	1521.05	-85.111
	1521.06	-89.371
	1521.06	-87.152
	1521.06	-210
	1521.07	-81.47
	1521.07	-83.35
	1521.07	-86.013
	1521.08	-86.361
	1521.08	-81.47
	1521.08	-82.381
	1521.09	-80.92
	1521.09	-80.718
	1521.09	-83.003
	1521.1	-81.132
	1521.1	-79.671
	1521.1	-84.142
	1521.11	-85.111
	1521.11	-85.691
	1521.11	-83.535
	1521.12	-83.35
	1521.12	-86.361
	1521.12	-89.371
	1521.13	-210
	1521.13	-94.142
	1521.14	-210
	1521.14	-210
	1521.14	-210
	1521.15	-91.132
	1521.15	-84.848
	1521.15	-210
	1521.16	-210
	1521.16	-210
	1521.16	-210
	1521.17	-210
	1521.17	-210
	1521.17	-210
	1521.18	-94.142
	1521.18	-83.728
	1521.19	-84.6
	1521.19	-210
	1521.19	-210
	1521.19	-86.361
	1521.2	-83.173
	1521.2	-84.6
	1521.21	-90.163
	1521.21	-88.122
	1521.21	-91.132
	1521.22	-83.728
	1521.22	-81.589
	1521.22	-89.371
	1521.23	-97.152
	1521.23	-97.152
	1521.23	-210
	1521.24	-210
	1521.24	-83.728
	1521.24	-82.839
	1521.25	-84.6
	1521.25	-84.365
	1521.26	-85.111
	1521.26	-210
	1521.26	-87.61
	1521.27	-85.111
	1521.27	-86.739
	1521.27	-87.152
	1521.28	-85.392
	1521.28	-85.111
	1521.28	-85.691
	1521.29	-97.152
	1521.29	-210
	1521.29	-210
	1521.3	-210
	1521.3	-210
	1521.3	-81.589
	1521.31	-82.528
	1521.31	-87.152
	1521.31	-80.34
	1521.32	-80.92
	1521.32	-90.163
	1521.32	-85.691
	1521.33	-97.152
	1521.33	-90.163
	1521.33	-86.013
	1521.34	-210
	1521.34	-210
	1521.35	-88.122
	1521.35	-83.35
	1521.35	-88.122
	1521.36	-210
	1521.36	-90.163
	1521.36	-81.967
	1521.37	-80.34
	1521.37	-86.739
	1521.37	-88.122
	1521.38	-210
	1521.38	-87.152
	1521.38	-82.101
	1521.39	-82.681
	1521.39	-91.132
	1521.4	-87.152
	1521.4	-84.365
	1521.4	-81.132
	1521.41	-210
	1521.41	-210
	1521.41	-210
	1521.42	-82.681
	1521.42	-86.739
	1521.42	-210
	1521.43	-210
	1521.43	-210
	1521.43	-88.122
	1521.44	-210
	1521.44	-210
	1521.44	-89.371
	1521.45	-81.589
	1521.45	-83.35
	1521.45	-85.691
	1521.46	-94.142
	1521.46	-210
	1521.46	-210
	1521.47	-86.739
	1521.47	-90.163
	1521.47	-85.691
	1521.48	-85.691
	1521.48	-89.371
	1521.49	-85.111
	1521.49	-84.848
	1521.49	-81.355
	1521.5	-83.35
	1521.5	-84.6
	1521.5	-82.381
	1521.51	-79.518
	1521.51	-85.111
	1521.51	-86.361
	1521.52	-82.528
	1521.52	-82.101
	1521.52	-81.242
	1521.53	-81.579
	1521.53	-80.515
	1521.54	-86.351
	1521.54	-86.351
	1521.54	-85.101
	1521.55	-83.92
	1521.55	-87.6
	1521.55	-210
	1521.56	-210
	1521.56	-210
	1521.56	-210
	1521.57	-210
	1521.57	-84.132
	1521.57	-83.718
	1521.58	-86.351
	1521.58	-88.112
	1521.58	-86.003
	1521.59	-82.671
	1521.59	-84.355
	1521.59	-83.92
	1521.6	-210
	1521.6	-210
	1521.6	-210
	1521.61	-85.681
	1521.61	-80.33
	1521.61	-80.708
	1521.62	-88.112
	1521.62	-210
	1521.63	-210
	1521.63	-84.59
	1521.63	-94.132
	1521.64	-210
	1521.64	-210
	1521.64	-94.132
	1521.65	-82.091
	1521.65	-83.92
	1521.65	-210
	1521.66	-210
	1521.66	-210
	1521.66	-86.003
	1521.67	-86.729
	1521.67	-82.993
	1521.68	-81.957
	1521.68	-210
	1521.68	-210
	1521.69	-83.163
	1521.69	-85.681
	1521.69	-210
	1521.7	-87.6
	1521.7	-83.718
	1521.7	-84.838
	1521.71	-85.382
	1521.71	-91.122
	1521.71	-210
	1521.72	-210
	1521.72	-210
	1521.72	-84.59
	1521.73	-85.101
	1521.73	-84.355
	1521.73	-82.993
	1521.74	-85.681
	1521.74	-82.993
	1521.74	-81.015
	1521.75	-80.91
	1521.75	-85.101
	1521.76	-210
	1521.76	-210
	1521.76	-85.101
	1521.77	-91.122
	1521.77	-210
	1521.77	-89.361
	1521.78	-85.681
	1521.78	-210
	1521.78	-210
	1521.79	-82.091
	1521.79	-81.579
	1521.79	-92.371
	1521.8	-85.101
	1521.8	-82.671
	1521.8	-86.003
	1521.81	-210
	1521.81	-210
	1521.81	-84.838
	1521.82	-84.355
	1521.82	-84.59
	1521.82	-82.518
	1521.83	-86.729
	1521.83	-210
	1521.84	-210
	1521.84	-90.153
	1521.84	-94.132
	1521.85	-87.142
	1521.85	-88.112
	1521.85	-210
	1521.86	-210
	1521.86	-210
	1521.86	-84.59
	1521.87	-90.153
	1521.87	-210
	1521.87	-91.122
	1521.88	-85.101
	1521.88	-83.92
	1521.89	-84.59
	1521.89	-84.838
	1521.89	-92.371
	1521.9	-210
	1521.9	-82.518
	1521.9	-86.351
	1521.91	-84.132
	1521.91	-81.579
	1521.91	-84.59
	1521.92	-81.122
	1521.92	-80.708
	1521.92	-86.351
	1521.93	-82.091
	1521.93	-84.59
	1521.93	-89.361
	1521.94	-85.681
	1521.94	-210
	1521.94	-210
	1521.95	-82.671
	1521.95	-94.132
	1521.95	-89.361
	1521.96	-85.101
	1521.96	-210
	1521.96	-210
	1521.97	-210
	1521.97	-81.828
	1521.98	-84.59
	1521.98	-89.361
	1521.98	-210
	1521.99	-210
	1521.99	-91.122
	1521.99	-210
[truncated: 18,002 more rows]

## Sheet: Figure 2b
	Fourier frequency(Hz)	RIN (dB/Hz)
	1000	-121.171
	1018.01	-121.17
	1036.34	-121.654
	1055.01	-121.653
	1074.01	-120.807
	1093.35	-120.705
	1113.04	-120.704
	1133.09	-121.12
	1153.49	-121.665
	1174.27	-121.664
	1195.42	-121.645
	1216.95	-121.466
	1238.86	-121.464
	1261.17	-121.568
	1283.89	-121.318
	1307.01	-120.961
	1330.55	-121.47
	1354.51	-121.468
	1378.91	-121.667
	1403.74	-122.251
	1429.02	-121.625
	1454.76	-121.18
	1480.96	-122.04
	1507.63	-122.233
	1534.78	-122.231
	1562.42	-122.226
	1590.56	-121.694
	1619.21	-121.22
	1648.37	-121.279
	1678.06	-121.396
	1708.28	-121.604
	1739.04	-121.999
	1770.36	-121.807
	1802.25	-122.014
	1834.7	-121.445
	1867.75	-121.025
	1901.38	-121.572
	1935.63	-122.254
	1970.49	-121.694
	2005.98	-121.171
	2042.1	-121.619
	2078.88	-121.772
	2116.32	-121.72
	2154.43	-122.561
	2193.24	-123.136
	2232.74	-122.582
	2272.95	-122.474
	2313.88	-123.044
	2355.55	-123.482
	2397.98	-122.164
	2441.16	-121.401
	2485.13	-121.685
	2529.88	-121.954
	2575.45	-121.366
	2621.83	-121.563
	2669.05	-120.093
	2717.12	-120.592
	2766.05	-121.736
	2815.87	-121.865
	2866.58	-122.172
	2918.21	-122.054
	2970.76	-121.411
	3024.27	-120.663
	3078.73	-121.87
	3134.18	-122.901
	3190.63	-122.332
	3248.09	-122.598
	3306.59	-121.485
	3366.14	-122.359
	3426.76	-121.263
	3488.48	-122.105
	3551.3	-121.9
	3615.26	-121.739
	3680.37	-121.004
	3746.65	-121.024
	3814.13	-121.516
	3882.82	-121.815
	3952.75	-121.611
	4023.94	-120.543
	4096.41	-121.33
	4170.18	-120.743
	4245.29	-121.93
	4321.74	-121.358
	4399.58	-121.274
	4478.81	-121.36
	4559.47	-121.529
	4641.59	-121.085
	4725.18	-121.293
	4810.28	-121.202
	4896.91	-120.771
	4985.11	-119.878
	5074.89	-120.813
	5166.28	-121.161
	5259.33	-118.267
	5354.05	-115.466
	5450.47	-120.539
	5548.63	-120.079
	5648.56	-119.902
	5750.29	-120.401
	5853.85	-119.882
	5959.28	-118.988
	6066.61	-119.6
	6175.86	-120.017
	6287.09	-116.84
	6400.32	-119.085
	6515.59	-119.54
	6632.93	-118.223
	6752.39	-119.22
	6874	-119.325
	6997.8	-116.331
	7123.82	-118.828
	7252.12	-118.238
	7382.73	-117.211
	7515.69	-118.991
	7651.05	-119.241
	7788.84	-119.198
	7929.12	-112.676
	8071.92	-114.992
	8217.29	-118.23
	8365.28	-118.251
	8515.94	-118.635
	8669.31	-119.469
	8825.44	-118.435
	8984.39	-118.07
	9146.19	-118.576
	9310.91	-118.899
	9478.6	-118.676
	9649.31	-118.185
	9823.09	-118.455
	10000	-116.822
	10180.1	-118.778
	10363.4	-118.236
	10550.1	-117.914
	10740.1	-117.084
	10933.5	-117.737
	11130.4	-118.366
	11330.9	-118.159
	11534.9	-118.768
	11742.7	-118.019
	11954.2	-115.987
	12169.5	-118.457
	12388.6	-118.14
	12611.7	-118.118
	12838.9	-117.429
	13070.1	-108.948
	13305.5	-105.074
	13545.1	-109.453
	13789.1	-117.641
	14037.4	-117.76
	14290.2	-117.724
	14547.6	-117.966
	14809.6	-116.572
	15076.3	-112.778
	15347.8	-113.25
	15624.2	-116.756
	15905.6	-117.109
	16192.1	-117.704
	16483.7	-117.824
	16780.6	-118.123
	17082.8	-118.443
	17390.4	-118.578
	17703.6	-118.48
	18022.5	-118.414
	18347	-116.31
	18677.5	-117.085
	19013.8	-118.832
	19356.3	-118.686
	19704.9	-117.948
	20059.8	-117.973
	20421	-117.866
	20788.8	-118.31
	21163.2	-117.111
	21544.3	-117.837
	21932.4	-119.738
	22327.4	-119.755
	22729.5	-120.278
	23138.8	-120.536
	23555.5	-120.509
	23979.8	-120.356
	24411.6	-122.294
	24851.3	-123.751
	25298.8	-124.959
	25754.5	-126.307
	26218.3	-127.805
	26690.5	-128.497
	27171.2	-130.33
	27660.5	-131.759
	28158.7	-131.996
	28665.8	-132.034
	29182.1	-131.842
	29707.6	-131.423
	30242.7	-131.165
	30787.3	-130.987
	31341.8	-130.752
	31906.3	-130.579
	32480.9	-130.468
	33065.9	-130.187
	33661.4	-129.988
	34267.6	-129.95
	34884.8	-129.847
	35513	-129.912
	36152.6	-126.171
	36803.7	-126.852
	37466.5	-128.656
	38141.3	-129.828
	38828.2	-130.061
	39527.5	-130.024
	40239.4	-129.731
	40964.1	-130.241
	41701.8	-130.019
	42452.9	-129.942
	43217.4	-130.152
	43995.8	-130.096
	44788.1	-130.184
	45594.7	-130.194
	46415.9	-130.123
	47251.8	-129.946
	48102.8	-129.964
	48969.1	-130.097
	49851.1	-129.992
	50748.9	-130.013
	51662.8	-130.083
	52593.3	-129.865
	53540.5	-129.9
	54504.7	-129.855
	55486.3	-129.768
	56485.6	-128.09
	57502.9	-129.728
	58538.5	-129.982
	59592.8	-129.799
	60666.1	-129.822
	61758.6	-125.941
	62870.9	-129.579
	64003.2	-131.017
	65155.9	-130.816
	66329.3	-130.705
	67523.9	-130.433
	68740	-129.898
	69978	-129.473
	71238.2	-129.116
	72521.2	-128.342
	73827.3	-126.43
	75156.9	-126.651
	76510.5	-125.512
	77888.4	-124.37
	79291.2	-123.799
	80719.2	-124.69
	82172.9	-126.544
	83652.8	-128.797
	85159.4	-130.463
	86693.1	-131.659
	88254.4	-132.414
	89843.9	-132.744
	91461.9	-130.011
	93109.1	-134.025
	94786	-134.358
	96493.1	-134.631
	98230.9	-134.755
	100000	-134.746
	101801	-135.108
	103634	-135.402
	105501	-135.545
	107401	-135.539
	109335	-135.511
	111304	-135.517
	113309	-135.908
	115349	-136.139
	117427	-136.281
	119542	-136.429
	121695	-136.756
	123886	-136.845
	126117	-136.85
	128389	-136.995
	130701	-137.108
	133055	-137.167
	135451	-137.037
	137891	-136.805
	140374	-136.472
	142902	-136.262
	145476	-136.249
	148096	-136.07
	150763	-136.421
	153478	-136.672
	156242	-136.785
	159056	-136.78
	161921	-136.813
	164837	-136.631
	167806	-136.282
	170828	-135.722
	173904	-136.926
	177036	-136.905
	180225	-134.903
	183470	-133.904
	186775	-136.555
	190138	-136.533
	193563	-136.519
	197049	-136.84
	200598	-136.611
	204210	-137.019
	207888	-137.382
	211632	-137.664
	215443	-137.93
	219324	-137.864
	223274	-138.095
	227295	-138.133
	231388	-138.139
	235555	-138.161
	239798	-137.78
	244116	-138.041
	248513	-138.442
	252988	-138.509
	257545	-138.668
	262183	-138.763
	266905	-138.726
	271712	-138.087
	276605	-138.434
	281587	-138.838
	286658	-138.927
	291821	-138.939
	297076	-138.936
	302427	-138.938
	307873	-138.967
	313418	-138.919
	319063	-139.023
	324809	-138.876
	330659	-138.983
	336614	-138.999
	342676	-138.933
	348848	-138.914
	355130	-138.881
	361526	-138.483
	368037	-138.671
	374665	-138.688
	381413	-138.569
	388282	-138.506
	395275	-138.558
	402394	-138.649
	409641	-138.597
	417018	-138.707
	424529	-138.428
	432174	-138.567
	439958	-138.483
	447881	-138.507
	455947	-138.543
	464159	-138.503
	472518	-138.401
	481028	-138.168
	489691	-138.195
	498511	-138.15
	507489	-138.031
	516628	-137.943
	525933	-137.802
	535405	-137.72
	545047	-137.672
	554863	-137.718
	564856	-137.581
	575029	-137.57
	585385	-137.475
	595928	-137.555
	606661	-137.924
	617586	-138.03
	628709	-137.997
	640032	-138.227
	651559	-138.324
	663293	-138.293
	675239	-138.322
	687400	-138.213
	699780	-138.1
	712382	-138.011
	725212	-138.135
	738273	-138.31
	751569	-138.366
	765105	-138.724
	778884	-138.799
	792912	-138.863
	807192	-138.894
	821729	-138.919
	836528	-138.96
	851594	-139.044
	866931	-139.175
	882544	-139.275
	898439	-139.307
	914619	-139.286
	931091	-139.318
	947860	-139.384
	964931	-139.4
	982309	-139.353
	1000000	-139.424

## Sheet: Figure 2c
	Fourier frequency(Hz)	Phase noise (dBc/Hz)	Fourier frequency(Hz)	Phase noise (dBc/Hz)
	curve (i)		curve (ii)
	1000	-85.6963	1000	-81.9333
	1007.81	-84.5763	1018.01	-80.9024
	1015.63	-83.1676	1036.34	-79.0498
	1023.44	-82.0054	1055.01	-77.0085
	1031.25	-80.5545	1074.01	-72.6325
	1039.06	-78.2682	1093.35	-69.3959
	1046.88	-76.8223	1113.04	-73.6609
	1054.69	-76.5929	1133.09	-75.7987
	1062.5	-76.5277	1153.49	-82.3694
	1070.31	-77.432	1174.27	-90.2192
	1078.13	-79.4884	1195.42	-92.0346
	1085.94	-80.921	1216.95	-92.5694
	1093.75	-81.9005	1238.86	-90.974
	1101.56	-82.1327	1261.17	-88.8409
	1109.38	-81.9532	1283.89	-86.4604
	1117.19	-82.1493	1307.01	-88.2151
	1125	-83.1153	1330.55	-88.9853
	1132.81	-83.5575	1354.51	-89.6594
	1140.63	-83.5291	1378.91	-91.1213
	1148.44	-85.3581	1403.74	-89.601
	1156.25	-87.6688	1429.02	-87.1222
	1164.06	-89.2736	1454.76	-83.3432
	1171.88	-90.7663	1480.96	-87.2945
	1179.69	-91.5707	1507.63	-91.7293
	1187.5	-91.5046	1534.78	-93.4401
	1195.31	-91.4086	1562.42	-94.0684
	1203.13	-91.6475	1590.56	-94.1314
	1210.94	-92.0624	1619.21	-93.3163
	1218.75	-92.3828	1648.37	-93.2292
	1226.56	-92.3266	1678.06	-94.2416
	1234.38	-91.8526	1708.28	-95.0751
	1242.19	-91.6899	1739.04	-95.4022
	1250	-91.3621	1770.36	-94.0173
	1257.81	-90.0463	1802.25	-95.5997
	1265.63	-89.9826	1834.7	-96.9162
	1273.44	-90.3123	1867.75	-97.3346
	1281.25	-90.3067	1901.38	-97.8519
	1289.06	-90.6946	1935.63	-98.0298
	1296.88	-91.1234	1970.49	-98.1356
	1304.69	-91.3284	2005.98	-97.3245
	1312.5	-90.9216	2042.1	-97.7734
	1320.31	-90.3441	2078.88	-98.4784
	1328.13	-90.0367	2116.32	-98.2546
	1335.94	-89.9289	2154.43	-98.4007
	1343.75	-90.3382	2193.24	-98.9316
	1351.56	-91.3175	2232.74	-98.3927
	1359.38	-92.1907	2272.95	-99.0285
	1367.19	-92.0876	2313.88	-98.7133
	1375	-90.7437	2355.55	-99.6971
	1382.81	-90.6811	2397.98	-100.356
	1390.63	-92.3705	2441.16	-99.869
	1398.44	-93.3187	2485.13	-100.302
	1406.25	-93.7375	2529.88	-100.522
	1414.06	-93.9149	2575.45	-100.559
	1421.88	-93.8629	2621.83	-99.8118
	1429.69	-93.7929	2669.05	-98.8688
	1437.5	-94.1165	2717.12	-100.514
	1445.31	-94.4987	2766.05	-101.277
	1453.13	-94.6044	2815.87	-102.103
	1460.94	-94.0277	2866.58	-101.706
	1468.75	-93.6742	2918.21	-101.125
	1476.56	-93.5968	2970.76	-101.213
	1484.38	-93.7956	3024.27	-102.252
	1492.19	-93.7823	3078.73	-101.816
	1500	-93.4808	3134.18	-101.398
	1507.81	-94.0022	3190.63	-102.915
	1515.63	-94.2	3248.09	-102.537
	1523.44	-94.3152	3306.59	-102.682
	1531.25	-94.4654	3366.14	-103.044
	1539.06	-94.1157	3426.76	-103.1
	1546.88	-93.9833	3488.48	-104.213
	1554.69	-94.2975	3551.3	-102.138
	1562.5	-94.4233	3615.26	-103.643
	1570.31	-94.7136	3680.37	-103.654
	1578.13	-94.7861	3746.65	-103.459
	1585.94	-93.9882	3814.13	-104.52
	1593.75	-92.5669	3882.82	-104.775
	1601.56	-92.239	3952.75	-104.985
	1609.38	-92.2989	4023.94	-102.893
	1617.19	-91.3532	4096.41	-105.54
	1625	-92.4298	4170.18	-105.108
	1632.81	-94.347	4245.29	-105.576
	1640.63	-94.7295	4321.74	-105.05
	1648.44	-94.3475	4399.58	-106.385
	1656.25	-93.9358	4478.81	-104.366
	1664.06	-94.5293	4559.47	-106.247
	1671.88	-95.2403	4641.59	-105.871
	1679.69	-95.4454	4725.18	-106.782
	1687.5	-95.4563	4810.28	-107.528
	1695.31	-95.0496	4896.91	-105.582
	1703.13	-94.5016	4985.11	-102.971
	1710.94	-94.7177	5074.89	-99.8992
	1718.75	-95.2512	5166.28	-107.206
	1726.56	-94.7673	5259.33	-106.822
	1734.38	-92.6311	5354.05	-104.305
	1742.19	-92.5349	5450.47	-107.106
	1750	-94.9608	5548.63	-107.667
	1757.81	-95.8991	5648.56	-108.245
	1765.63	-95.7201	5750.29	-107.465
	1773.44	-95.488	5853.85	-108.117
	1781.25	-95.2263	5959.28	-108.473
	1789.06	-95.4759	6066.61	-107.874
	1796.88	-95.849	6175.86	-108.885
	1804.69	-95.9984	6287.09	-106.806
	1812.5	-96.1946	6400.32	-108.435
	1820.31	-96.1496	6515.59	-109.867
	1828.13	-96.1281	6632.93	-107.944
	1835.94	-96.4179	6752.39	-109.42
	1843.75	-96.4254	6874	-110.212
	1851.56	-94.71	6997.8	-108.033
	1859.38	-93.4414	7123.82	-109.726
	1867.19	-94.736	7252.12	-109.371
	1875	-96.0011	7382.73	-110.137
	1882.81	-96.19	7515.69	-110.76
	1890.63	-96.4789	7651.05	-110.722
	1898.44	-96.7969	7788.84	-111.36
	1906.25	-96.4504	7929.12	-108.292
	1914.06	-96.0978	8071.92	-110.214
	1921.88	-96.1391	8217.29	-111.848
	1929.69	-96.7564	8365.28	-112.061
	1937.5	-97.1619	8515.94	-112.17
	1945.31	-96.8617	8669.31	-113.239
	1953.13	-96.438	8825.44	-112.833
	1960.94	-96.8195	8984.39	-112.969
	1968.75	-96.2955	9146.19	-113.405
	1976.56	-93.9722	9310.91	-113.539
	1984.38	-94.4769	9478.6	-113.582
	1992.19	-96.3219	9649.31	-113.531
	2000	-96.3794	9823.09	-111.236
	2007.81	-96.0252	10000	-113.341
	2015.63	-96.5352	10180.1	-114.298
	2023.44	-97.2626	10363.4	-110.052
	2031.25	-97.3489	10550.1	-114.572
	2039.06	-97.1	10740.1	-114.2
	2046.88	-97.1215	10933.5	-114.995
	2054.69	-97.3545	11130.4	-115.315
	2062.5	-97.4933	11330.9	-115.877
	2070.31	-97.385	11534.9	-115.682
	2078.13	-96.9827	11742.7	-115.853
	2085.94	-96.8271	11954.2	-115.517
	2093.75	-95.9659	12169.5	-116.465
	2101.56	-95.8689	12388.6	-116.287
	2109.38	-97.4298	12611.7	-116.648
	2117.19	-97.8794	12838.9	-116.466
	2125	-97.2587	13070.1	-110.872
	2132.81	-96.8496	13305.5	-107.386
	2140.63	-97.1401	13545.1	-111.261
	2148.44	-97.4422	13789.1	-116.926
	2156.25	-97.5972	14037.4	-117.045
	2164.06	-97.8226	14290.2	-116.563
	2171.88	-98.0186	14547.6	-115.985
	2179.69	-98.5965	14809.6	-113.127
	2187.5	-98.9627	15076.3	-107.629
	2195.31	-98.441	15347.8	-108.681
	2203.13	-97.9251	15624.2	-115.823
	2210.94	-97.85	15905.6	-117.38
	2218.75	-97.5984	16192.1	-118.541
	2226.56	-97.088	16483.7	-119.012
	2234.38	-96.3189	16780.6	-119.74
	2242.19	-96.1258	17082.8	-120.314
	2250	-97.3143	17390.4	-120.437
	2257.81	-98.3674	17703.6	-120.429
	2265.63	-98.2681	18022.5	-120.642
	2273.44	-98.0157	18347	-120.106
	2281.25	-97.728	18677.5	-120.295
	2289.06	-97.6577	19013.8	-121.571
	2296.88	-98.2459	19356.3	-121.482
	2304.69	-98.6987	19704.9	-121.519
	2312.5	-97.9932	20059.8	-120.969
	2320.31	-97.5933	20421	-120.997
	2328.13	-98.1164	20788.8	-121.514
	2335.94	-97.4693	21163.2	-121.405
	2343.75	-97.7923	21544.3	-120.244
	2351.56	-98.7913	21932.4	-122.016
	2359.38	-98.6555	22327.4	-123.288
	2367.19	-98.2726	22729.5	-123.838
	2375	-98.2719	23138.8	-123.176
	2382.81	-98.5356	23555.5	-122.136
	2390.63	-98.758	23979.8	-124.122
	2398.44	-98.7746	24411.6	-125.142
	2406.25	-98.8616	24851.3	-125.383
	2414.06	-99.0015	25298.8	-125.649
	2421.88	-98.7827	25754.5	-127.538
	2429.69	-98.5872	26218.3	-126.751
	2437.5	-98.5798	26690.5	-125.806
	2445.31	-98.8898	27171.2	-125.889
	2453.13	-98.5059	27660.5	-126.984
	2460.94	-98.3101	28158.7	-127.168
	2468.75	-98.6963	28665.8	-128.334
	2476.56	-98.8355	29182.1	-128.685
	2484.38	-99.2803	29707.6	-128.732
	2492.19	-99.5486	30242.7	-127.15
	2500	-99.1995	30787.3	-128.493
	2507.81	-98.9797	31341.8	-128.382
	2515.63	-99.1302	31906.3	-129.233
	2523.44	-99.063	32480.9	-129.328
	2531.25	-99.2897	33065.9	-129.516
	2539.06	-99.4517	33661.4	-131.54
	2546.88	-99.3138	34267.6	-130.936
	2554.69	-99.0759	34884.8	-130.574
	2562.5	-98.8672	35513	-129.745
	2570.31	-98.8995	36152.6	-127.658
	2578.13	-98.726	36803.7	-127.338
	2585.94	-99.1873	37466.5	-128.317
	2593.75	-99.8015	38141.3	-129.822
	2601.56	-100.051	38828.2	-132.024
	2609.38	-100.118	39527.5	-134.27
	2617.19	-99.7679	40239.4	-134.951
	2625	-98.6943	40964.1	-131.639
	2632.81	-98.8024	41701.8	-130.224
	2640.63	-99.5455	42452.9	-128.11
	2648.44	-99.6182	43217.4	-128.353
	2656.25	-99.9495	43995.8	-130.832
	2664.06	-99.8221	44788.1	-132.723
	2671.88	-98.5894	45594.7	-133.151
	2679.69	-98.0915	46415.9	-134.211
	2687.5	-98.0756	47251.8	-131.681
	2695.31	-98.7416	48102.8	-133.15
	2703.13	-99.7605	48969.1	-133.729
	2710.94	-99.8384	49851.1	-130.136
	2718.75	-99.6165	50748.9	-132.576
	2726.56	-99.6766	51662.8	-132.144
	2734.38	-99.9249	52593.3	-132.969
	2742.19	-100.091	53540.5	-131.687
	2750	-100.021	54504.7	-133.854
	2757.81	-99.8109	55486.3	-137.439
	2765.63	-99.8767	56485.6	-131.572
	2773.44	-99.713	57502.9	-131.594
	2781.25	-99.3083	58538.5	-132.984
	2789.06	-99.6148	59592.8	-134.112
	2796.88	-99.745	60666.1	-132.542
	2804.69	-99.4341	61758.6	-132.602
	2812.5	-98.5528	62870.9	-133.016
	2820.31	-98.4828	64003.2	-131.004
	2828.13	-99.7239	65155.9	-132.776
	2835.94	-100.065	66329.3	-139.203
	2843.75	-100.03	67523.9	-136.674
	2851.56	-99.9719	68740	-136.469
	2859.38	-100.213	69978	-134.317
	2867.19	-100.443	71238.2	-136.832
	2875	-100.578	72521.2	-136.885
	2882.81	-100.625	73827.3	-132.556
	2890.63	-100.802	75156.9	-138.536
	2898.44	-100.455	76510.5	-139.933
	2906.25	-100.102	77888.4	-132.762
	2914.06	-100.713	79291.2	-135.779
	2921.88	-101.23	80719.2	-136.473
	2929.69	-100.048	82172.9	-134.327
	2937.5	-99.0246	83652.8	-134.873
	2945.31	-99.7826	85159.4	-137.83
	2953.13	-100.446	86693.1	-140.85
	2960.94	-100.652	88254.4	-138.212
	2968.75	-100.798	89843.9	-135.718
	2976.56	-100.874	91461.9	-135.283
	2984.38	-100.508	93109.1	-136.611
	2992.19	-99.9667	94786	-140.707
	3000	-99.7954	96493.1	-140.229
	3007.81	-100.318	98230.9	-140.367
	3015.63	-100.828	100000	-140.543
	3023.44	-100.904	101801	-142.614
	3031.25	-100.626	103634	-141.924
	3039.06	-100.707	105501	-141.128
	3046.88	-100.659	107401	-141.47
	3054.69	-99.6995	109335	-141.101
	3062.5	-100.057	111304	-142.172
	3070.31	-101.519	113309	-143.264
	3078.13	-101.347	115349	-142.377
	3085.94	-100.529	117427	-140.049
	3093.75	-100.186	119542	-144.98
	3101.56	-100.49	121695	-143.576
	3109.38	-100.183	123886	-144.943
	3117.19	-99.2051	126117	-139.619
	3125	-99.0152	128389	-136.803
	3132.81	-98.8135	130701	-143.712
	3140.63	-98.941	133055	-143.514
	3148.44	-100.233	135451	-141.694
	3156.25	-100.954	137891	-146.98
	3164.06	-101.299	140374	-144.352
	3171.88	-100.891	142902	-142.738
	3179.69	-100.454	145476	-143.622
	3187.5	-100.645	148096	-142.017
	3195.31	-101.072	150763	-141.268
	3203.13	-101.323	153478	-145.63
	3210.94	-101.485	156242	-146.925
	3218.75	-101.477	159056	-142.751
	3226.56	-101.169	161921	-146.979
	3234.38	-100.854	164837	-143.049
	3242.19	-99.4702	167806	-140.792
	3250	-99.3441	170828	-142.143
	3257.81	-100.982	173904	-144.19
	3265.63	-101.549	177036	-141.506
	3273.44	-101.717	180225	-141.836
	3281.25	-101.797	183470	-145.177
	3289.06	-101.476	186775	-144.249
	3296.88	-101.05	190138	-143.468
	3304.69	-100.859	193563	-147.624
	3312.5	-100.821	197049	-144.717
	3320.31	-101.082	200598	-145.17
	3328.13	-100.756	204210	-147.745
	3335.94	-100.8	207888	-149.256
	3343.75	-100.967	211632	-149.103
	3351.56	-101.175	215443	-147.413
	3359.38	-101.637	219324	-151.483
	3367.19	-101.768	223274	-148.94
	3375	-101.7	227295	-145.624
	3382.81	-101.803	231388	-152.962
	3390.63	-101.47	235555	-147.505
	3398.44	-100.032	239798	-145.701
	3406.25	-100.052	244116	-147.254
	3414.06	-100.613	248513	-146.23
	3421.88	-100.803	252988	-145.543
	3429.69	-101.434	257545	-150.002
	3437.5	-101.654	262183	-146.486
	3445.31	-101.668	266905	-151.343
	3453.13	-101.458	271712	-149.317
	3460.94	-101.248	276605	-147.091
	3468.75	-101.333	281587	-145.457
	3476.56	-101.664	286658	-147.971
	3484.38	-102.495	291821	-145.657
	3492.19	-102.808	297076	-145.005
	3500	-102.945	302427	-152.694
	3507.81	-102.882	307873	-153.582
	3515.63	-102.114	313418	-148.187
	3523.44	-101.792	319063	-145.869
	3531.25	-102.058	324809	-146.041
	3539.06	-102.066	330659	-152.792
	3546.88	-101.238	336614	-147.643
	3554.69	-100.058	342676	-149.838
	3562.5	-99.8358	348848	-152.543
	3570.31	-99.8666	355130	-150.878
	3578.13	-100.109	361526	-153.72
	3585.94	-99.5224	368037	-151.648
	3593.75	-100.799	374665	-149.485
	3601.56	-102.112	381413	-149.109
	3609.38	-102.407	388282	-150.229
	3617.19	-102.708	395275	-152.255
	3625	-102.68	402394	-150.925
	3632.81	-102.275	409641	-150.609
	3640.63	-102.435	417018	-153.917
	3648.44	-102.859	424529	-152.729
	3656.25	-102.443	432174	-152.444
	3664.06	-102.202	439958	-151.931
	3671.88	-102.556	447881	-153.917
	3679.69	-102.986	455947	-153.893
	3687.5	-102.993	464159	-153.808
	3695.31	-102.77	472518	-153.931
	3703.13	-101.548	481028	-149.854
	3750	-101.886	489691	-153.136
	3875	-102.342	498511	-145.192
	4000	-102.565	507489	-149.934
	4125	-102.808	516628	-153.793
	4250	-103.279	525933	-152.442
	4375	-103.39	535405	-149.409
	4500	-103.494	545047	-152.674
	4625	-104.049	554863	-152.321
	4750	-104.187	564856	-152.052
	4875	-103.907	575029	-150.298
	5000	-104.232	585385	-150.122
	5125	-104.805	595928	-151.004
	5250	-104.638	606661	-152.929
	5375	-104.472	617586	-152.759
	5500	-105.072	628709	-152.399
	5625	-105.696	640032	-151.609
	5750	-105.623	651559	-151.585
	5875	-105.31	663293	-151.963
	6000	-105.369	675239	-151.451
	6125	-105.554	687400	-152.194
	6250	-105.294	699780	-150.593
	6375	-105.766	712382	-150.97
	6500	-106.517	725212	-153.605
	6625	-105.812	738273	-152.496
	6750	-106.11	751569	-151.342
	6875	-106.622	765105	-151.39
	7000	-106.52	778884	-151.18
	7125	-106.985	792912	-151.174
	7250	-107.395	807192	-151.267
	7375	-107.82	821729	-151.988
	7500	-107.901	836528	-151.858
	7625	-107.815	851594	-151.48
	7750	-108.068	866931	-151.723
	7875	-108.049	882544	-151.923
	8000	-107.744	898439	-151.806
	8125	-108.138	914619	-151.808
	8250	-108.905	931091	-151.094
	8375	-109.189	947860	-151.449
	8500	-109.065	964931	-151.255
	8625	-109.38	982309	-151.815
	8750	-109.44	1000000	-152.378
	8875	-109.204
	9000	-109.173
	9125	-109.84
	9250	-110.493
	9375	-110.792
	9500	-111.107
	9625	-111.426
	9750	-111.55
	9875	-111.425
	10000	-111.364
	10125	-111.448
	10250	-111.473
	10375	-111.884
	10500	-112.076
	10625	-112.002
	10750	-112.239
	10875	-112.292
	11000	-112.445
	11125	-112.707
	11250	-112.81
	11375	-112.977
	11500	-113.231
	11625	-113.277
	11750	-113.276
	11875	-112.927
	12000	-112.636
	12125	-113.243
	12250	-113.979
	12375	-114.203
	12500	-114.396
	12625	-114.241
	12750	-114.121
	12875	-114.129
	13000	-114.372
	13125	-114.561
	13250	-114.379
	13375	-114.431
	13500	-114.888
	13625	-115.074
	13750	-115.053
	13875	-114.973
	14000	-114.863
	14125	-115.069
	14250	-115.41
	14375	-115.392
	14500	-115.256
	14625	-115.113
	14750	-114.575
	14875	-113.337
	15000	-111.458
	15125	-110.848
	15250	-112.583
	15375	-114.589
	15500	-115.464
	15625	-115.311
	15750	-114.957
	15875	-115.578
	16000	-115.787
	16125	-115.831
	16250	-116.298
	16375	-116.347
	16500	-116.413
	16625	-116.72
	16750	-116.908
	16875	-116.961
	17000	-117.149
	17125	-117.136
	17250	-116.946
	17375	-116.78
	17500	-117.613
	17625	-117.316
	17750	-117.136
	17875	-117.603
	18000	-117.441
	18125	-117.778
	18250	-117.827
	18375	-117.811
	18500	-118.475
	18625	-118.809
	18750	-118.772
	18875	-118.176
	19000	-117.127
	19125	-117.713
	19250	-118.128
	19375	-118.484
	19500	-118.705
	19625	-118.884
	19750	-118.721
	19875	-118.776
	20000	-119.172
	20125	-119.261
	20250	-119.05
	20375	-119.18
	20500	-119.339
	20625	-119.415
	20750	-119.638
	20875	-119.167
	21000	-118.607
	21125	-119.388
	21250	-119.833
	21375	-120.008
	21500	-120.335
	21625	-120.473
	21750	-120.341
	21875	-120.479
	22000	-120.858
	22125	-120.789
	22250	-120.809
	22375	-120.74
	22500	-120.53
	22625	-120.801
	22750	-121.19
	22875	-121.026
	23000	-121.02
	23125	-121.179
	23250	-121.32
	23375	-121.513
	23500	-121.389
	23625	-121.388
	23750	-121.458
	23875	-121.433
	24000	-121.672
	24125	-122.117
	24250	-122.279
	24375	-122.665
	24500	-122.962
	24625	-122.836
	24750	-122.598
	24875	-122.477
	25000	-122.244
	25125	-121.406
	25250	-121.654
	25375	-123.085
	25500	-123.739
	25625	-124.117
	25750	-124.376
	25875	-124.383
	26000	-124.49
	26125	-124.831
	26250	-125.025
	26375	-125.078
	26500	-125.19
	26625	-125.278
	26750	-125.472
	26875	-125.924
	27000	-126.411
	27125	-126.61
	27250	-126.238
	27375	-125.819
	27500	-126.082
	27625	-126.451
	27750	-126.572
	27875	-126.594
	28000	-126.532
	28125	-126.536
	28250	-126.61
	28375	-126.73
	28500	-126.786
	28625	-126.889
	28750	-126.897
	28875	-126.853
	29000	-127.119
	29125	-127.333
	29250	-127.306
	29375	-127.243
	29500	-127.191
	29625	-127.216
	29750	-127.3
	29875	-127.183
	30000	-127.22
	30125	-127.338
	30250	-127.404
	30375	-127.369
	30500	-127.31
	30625	-127.258
	30750	-127.175
	30875	-127.369
	31000	-127.528
	31125	-127.722
	31250	-127.798
	31375	-127.503
	31500	-127.538
	31625	-127.519
	31750	-127.63
	31875	-127.664
	32000	-127.504
	32125	-127.685
	32250	-127.807
	32375	-127.787
	32500	-128.126
	32625	-128.054
	32750	-127.776
	32875	-127.691
	33000	-127.706
	33125	-128.015
	33250	-128.307
	33375	-128.492
	33500	-128.548
	33625	-128.504
	33750	-128.536
	33875	-128.58
	34000	-128.436
	34125	-128.456
	34250	-128.511
	34375	-128.484
	34500	-128.557
	34625	-128.7
	34750	-129.037
	34875	-128.874
	35000	-128.723
	35125	-128.56
	35250	-128.32
	35375	-128.551
	35500	-128.699
	35625	-128.653
	35750	-128.789
	35875	-128.92
	36000	-128.82
	36125	-128.974
	36250	-129.045
	36375	-128.405
	36500	-128.141
	36625	-128.553
	36750	-129.467
	36875	-129.06
	37000	-129.831
	37125	-129.33
	37250	-129.17
	37375	-129.022
	37500	-128.987
	37625	-129.174
	37750	-129.332
	37875	-129.308
	38000	-129.307
	38125	-129.371
	38250	-129.429
	38375	-129.61
	38500	-129.856
	38625	-130.084
	38750	-130.194
	38875	-129.993
	39000	-129.745
	39125	-129.802
	39250	-129.824
	39375	-130.004
	39500	-130.037
	39625	-129.947
	39750	-129.839
	39875	-129.108
	40000	-129.26
	40125	-129.2
	40250	-129.111
	40375	-129.243
	40500	-129.58
	40625	-128.182
	40750	-128.52
	40875	-128.594
	41000	-128.985
	41125	-129.694
	41250	-129.843
	41375	-129.44
	41500	-129.525
	41625	-129.94
	41750	-130.26
	41875	-130.433
	42000	-130.211
	42125	-130.19
	42250	-130.31
	42375	-130.353
	42500	-130.308
	42625	-130.522
	42750	-130.594
	42875	-130.496
	43000	-130.798
	43125	-131.105
	43250	-130.878
	43375	-130.679
	43500	-130.669
	43625	-130.788
	43750	-130.96
	43875	-130.885
	44000	-130.833
	44125	-131.04
	44250	-130.905
	44375	-130.648
	44500	-130.696
	44625	-130.62
	44750	-130.615
	44875	-130.722
	45000	-130.91
	45125	-131.064
	45250	-130.905
	45375	-130.871
	45500	-131.047
	45625	-131.195
	45750	-131.295
	45875	-131.248
	46000	-131.083
	46125	-131.013
	46250	-131.007
	46375	-131.201
	46500	-131.254
	46625	-131.206
	46750	-131.194
	46875	-131.512
	47000	-131.629
	47125	-131.499
	47250	-131.557
	47375	-131.633
	47500	-131.703
	47625	-131.743
	47750	-131.89
	47875	-131.912
	48000	-131.958
	48125	-131.91
	48250	-131.674
	48375	-131.908
	48500	-132.072
	48625	-132.024
	48750	-132.017
	48875	-132.162
	49000	-132.373
	49125	-132.242
	49250	-132.035
	49375	-132.262
	49500	-132.22
	49625	-131.865
	49750	-131.846
	49875	-132.044
	50000	-132.054
	50125	-132.064
	50250	-132.362
	50375	-132.595
	50500	-132.658
	50625	-132.491
	50750	-132.454
	50875	-132.54
	51000	-132.385
	51125	-132.359
	51250	-132.38
	51375	-132.401
	51500	-132.363
	51625	-132.232
	51750	-132.258
	51875	-132.468
	52000	-132.512
	52125	-132.486
	52250	-132.436
	52375	-132.404
	52500	-132.319
	52625	-132.422
	52750	-132.466
	52875	-132.557
	53000	-132.677
	53125	-132.398
	53250	-132.43
	53375	-132.644
	53500	-132.529
	53625	-132.403
	54375	-132.588
	54500	-132.814
	54625	-132.845
	54750	-132.871
	54875	-132.985
	55000	-132.799
	55125	-132.577
	55250	-132.573
	55375	-132.864
	55500	-132.983
	55625	-132.685
	55750	-132.605
	55875	-132.665
	56000	-132.626
	56125	-132.645
	56250	-131.894
	56375	-131.514
	56500	-131.451
	56625	-129.571
	56750	-127.785
	56875	-127.869
	57000	-129.822
	57125	-132.234
	57250	-133.341
	57375	-133.665
	57500	-133.796
	57625	-133.603
	57750	-133.622
	57875	-133.688
	58000	-133.83
	58125	-133.843
	58250	-133.702
	58375	-133.768
	58500	-133.987
	58625	-134.034
	58750	-133.877
	58875	-133.754
	59000	-133.802
	59125	-133.967
	59250	-134.126
	59375	-134.162
	59500	-134.098
	59625	-134.081
	59750	-134.193
	59875	-134.294
	60000	-134.089
	60125	-133.942
	60250	-134.042
	60375	-134.301
	60500	-134.419
	60625	-134.331
	60750	-134.255
	60875	-134.291
	61000	-134.414
	61125	-134.591
	61250	-134.802
	61375	-134.644
	61500	-134.732
	61625	-134.761
	61750	-134.732
	61875	-134.579
	62000	-134.139
	62125	-134.765
	62250	-134.329
	62375	-134.126
	62500	-134.978
	62625	-135.089
	62750	-134.742
	62875	-134.841
	63000	-134.982
	63125	-135.046
	63250	-135.028
	63375	-135.157
	63500	-135.28
	63625	-135.297
	63750	-135.102
	63875	-135.096
	64000	-135.254
	64125	-135.206
	64250	-135.341
	64375	-135.258
	64500	-134.975
	64625	-134.98
	64750	-135.373
	64875	-135.466
	65000	-135.042
	65125	-134.864
	65250	-135.04
	65375	-135.285
	65500	-135.314
	65625	-135.307
	65750	-135.541
	65875	-135.569
	66000	-135.397
	66125	-135.39
	66250	-135.342
	66375	-135.352
	66500	-135.774
	66625	-135.761
	66750	-135.501
	66875	-135.4
	67000	-135.604
	67125	-135.656
	67250	-135.672
	67375	-135.6
	67500	-135.533
	67625	-135.573
	67750	-135.707
	67875	-135.817
	68000	-135.809
	68125	-135.66
	68250	-135.653
	68375	-135.939
	68500	-136.072
	68625	-135.941
	68750	-135.851
	68875	-136.055
	69000	-136
	69125	-135.734
	69250	-135.585
	69375	-135.454
	69500	-135.363
	69625	-135.626
	69750	-135.824
	69875	-135.839
	70000	-135.825
	70125	-135.723
	70250	-135.603
	70375	-135.689
	70500	-135.846
	70625	-136.079
	70750	-136.194
	70875	-135.968
	71000	-135.895
	71125	-135.893
	71250	-135.714
	71375	-135.576
	71500	-135.509
	71625	-135.325
	71750	-135.269
	71875	-135.272
	72000	-135.094
	72125	-135.062
	72250	-135.371
	72375	-135.579
	72500	-135.577
	72625	-135.609
	72750	-135.801
	72875	-135.78
	73000	-135.613
	73125	-135.534
	73250	-135.058
	73375	-134.525
	73500	-134.719
	73625	-134.568
	73750	-134.319
	73875	-134.593
	74000	-135.319
	74125	-135.375
	74250	-135.584
	74375	-135.598
	74500	-135.507
	74625	-135.574
	74750	-135.759
	74875	-135.603
	75000	-135.471
	75125	-135.385
	75250	-135.323
	75375	-135.332
	75500	-135.44
	75625	-135.361
	75750	-135.081
	75875	-135.166
	76000	-135.233
	76125	-135.041
	76250	-135.061
	76375	-135.093
	76500	-134.949
	76625	-135.016
	76750	-135.142
	76875	-135.097
	77000	-134.941
	77125	-134.813
	77250	-134.904
	77375	-134.818
	77500	-134.562
	77625	-134.493
	77750	-134.478
	77875	-134.262
	78000	-134.353
	78125	-134.661
	78250	-134.669
	78375	-134.494
	78500	-134.473
	78625	-134.545
	78750	-134.547
	78875	-134.561
	79000	-134.581
	79125	-134.506
	79250	-134.285
	79375	-134.257
	79500	-134.341
	79625	-134.361
	79750	-134.516
	79875	-134.488
	80000	-134.502
	80125	-134.774
	80250	-135.105
	80375	-135.359
	80500	-135.155
	80625	-134.992
	80750	-134.982
	80875	-134.984
	81000	-134.88
	81125	-134.987
	81250	-135.165
	81375	-135.419
	81500	-135.386
	81625	-135.423
	81750	-135.765
	81875	-135.761
	82000	-135.715
	82125	-136.01
	82250	-136.182
	82375	-136.401
	82500	-136.567
	82625	-136.669
	82750	-136.499
	82875	-136.448
	83000	-136.637
	83125	-136.733
	83250	-136.793
	83375	-136.9
	83500	-137.066
	83625	-137.096
	83750	-137.162
	83875	-137.152
	84000	-137.206
	84125	-137.177
	84250	-137.29
	84375	-137.473
	84500	-137.651
	84625	-137.881
	84750	-138.006
	84875	-137.836
	85000	-137.661
	85125	-137.597
	85250	-137.81
	85375	-138.105
	85500	-138.253
	85625	-138.042
	85750	-137.825
	85875	-137.797
	86000	-137.88
	86125	-137.828
	86250	-137.958
	86375	-137.994
	86500	-137.895
	86625	-137.995
	86750	-138.467
	86875	-138.473
	87000	-138.05
	87125	-138.075
	87250	-138.146
	87375	-137.97
	87500	-138.118
	87625	-138.377
	87750	-138.601
	87875	-138.684
	88000	-138.502
	88125	-138.432
	88250	-138.574
	88375	-138.574
	88500	-138.657
	88625	-138.869
	88750	-138.834
	88875	-138.564
	89000	-138.53
	89125	-138.542
	89250	-138.577
	89375	-138.93
	89500	-139.184
	89625	-139.06
	89750	-139.061
	89875	-139.22
	90000	-139.091
	90125	-138.732
	90250	-138.697
	90375	-139.021
	90500	-139.198
	90625	-139.262
	90750	-139.151
	90875	-139.086
	91000	-139.051
	91125	-138.728
	91250	-138.493
	91375	-138.221
	91500	-138.144
	91625	-138.235
	91750	-138.969
	91875	-138.548
	92000	-138.93
	92125	-138.752
	92250	-138.952
	92375	-139.028
	92500	-139.016
	92625	-138.916
	92750	-139.175
	92875	-139.151
	93000	-139.087
	93125	-139.228
	93250	-139.351
	93375	-139.474
	93500	-139.398
	93625	-139.515
	93750	-139.562
	93875	-139.332
	94000	-139.344
	94125	-139.732
	94250	-139.673
	94375	-139.525
	94500	-139.743
	94625	-139.836
	94750	-139.795
	94875	-139.559
	95000	-139.641
	95125	-139.829
	95250	-139.987
	95375	-139.881
	95500	-139.775
	95625	-139.716
	95750	-139.85
	95875	-139.973
	96000	-139.797
	96125	-139.661
	96250	-139.825
	96375	-140.095
	96500	-140.194
	96625	-140.153
	96750	-140.193
	96875	-139.957
	97000	-139.71
	97125	-139.845
	97250	-139.873
	97375	-139.767
	97500	-139.731
	97625	-139.807
	97750	-139.918
	97875	-140.064
	98000	-140.193
	98125	-140.209
	98250	-140.044
	98375	-139.814
	98500	-139.896
	98625	-140.13
	98750	-140.176
	98875	-140.175
	99000	-140.133
	99125	-139.997
	99250	-140.002
	99375	-140.084
	99500	-140.177
	99625	-140.223
	99750	-140.275
	99875	-140.451
	100000	-141.547
	102250	-141.347
	104500	-141.906
	106750	-141.92
	109000	-142.34
	111250	-143.423
	113500	-142.214
	115750	-142.708
	118000	-143.032
	120250	-143.229
	122500	-144.574
	124750	-144.557
	127000	-144.327
	129250	-144.247
	131500	-144.506
	133750	-144.796
	136000	-143.982
	138250	-145.268
	140500	-143.951
	142750	-145.878
	145000	-145.253
	147250	-144.729
	149500	-145.318
	151750	-145.469
	154000	-144.805
	156250	-145.44
	158500	-144.543
	160750	-145.225
	163000	-145.552
	165250	-144.762
	167500	-143.2
	169750	-144.273
	172000	-146.54
	174250	-146.834
	176500	-147.55
	178750	-146.469
	181000	-146.92
	183250	-146.69
	185500	-147.047
	187750	-147.18
	190000	-147.916
	192250	-147.991
	194500	-147.175
	196750	-148.467
	199000	-148.189
	201250	-147.809
	203500	-147.194
	205750	-147.802
	208000	-148.123
	210250	-147.969
	212500	-148.71
	214750	-149.028
	217000	-149.473
	219250	-149.571
	221500	-148.786
	223750	-149.57
	226000	-149.526
	228250	-149.934
	230500	-149.85
	232750	-150.448
	235000	-149.402
	237250	-150.649
	239500	-150.216
	241750	-150.093
	244000	-150.588
	246250	-149.374
	248500	-149.837
	250750	-149.857
	253000	-151.143
	255250	-149.934
	257500	-150.855
	259750	-150.822
	262000	-150.463
	264250	-150.92
	266500	-151.098
	268750	-151.989
	271000	-151.605
	273250	-150.653
	275500	-151.4
	277750	-150.931
	280000	-151.333
	282250	-151.397
	284500	-151.631
	286750	-151.924
	289000	-151.494
	291250	-152.773
	293500	-152.404
	295750	-152.004
	298000	-152.448
	300250	-152.141
	302500	-151.315
	304750	-152.288
	307000	-152.817
	309250	-152.375
	311500	-152.993
	313750	-153.428
	316000	-153.475
	318250	-153.021
	320500	-153.072
	322750	-152.996
	325000	-152.49
	327250	-152.704
	329500	-152.889
	331750	-153.769
	334000	-153.892
	336250	-153.566
	338500	-154.109
	340750	-153.054
	343000	-152.575
	345250	-153.383
	347500	-154.121
	349750	-153.225
	352000	-154.356
	354250	-153.149
	356500	-153.963
	358750	-154.337
	361000	-153.697
	363250	-153.9
	365500	-154.233
	367750	-153.65
	370000	-154.88
	372250	-153.658
	374500	-154.628
	376750	-154.645
	379000	-153.984
	381250	-153.889
	383500	-153.937
	385750	-153.833
	388000	-154.385
	390250	-154.736
	392500	-153.89
	394750	-154.404
	397000	-155.227
	399250	-154.769
	401500	-155.281
	403750	-155.017
	406000	-154.996
	408250	-154.705
	410500	-155.058
	412750	-155.388
	415000	-155.996
	417250	-154.756
	419500	-154.996
	421750	-154.828
	424000	-154.897
	426250	-155.694
	428500	-154.734
	430750	-155.671
	433000	-154.855
	435250	-155.793
	437500	-155.844
	439750	-155.522
	442000	-155.125
	444250	-155.642
	446500	-155.466
	448750	-155.805
	451000	-156.083
	453250	-155.753
	455500	-155.999
	457750	-156.304
	460000	-155.767
	462250	-155.714
	464500	-155.629
	466750	-155.656
	469000	-155.76
	471250	-156.124
	473500	-155.678
	475750	-156.664
	478000	-155.227
	480250	-155.627
	482500	-156.29
	484750	-156.045
	487000	-156.763
	489250	-155.892
	491500	-155.456
	493750	-156.354
	496000	-155.302
	498250	-156.344
	500500	-155.817
	502750	-156.121
	505000	-156.528
	507250	-156.631
	509500	-156.617
	511750	-156.016
	514000	-156.522
	516250	-156.045
	518500	-156.971
	520750	-157.11
	523000	-156.32
	525250	-156.642
	527500	-157.069
	529750	-156.172
	532000	-156.763
	534250	-156.57
	536500	-157.188
	538750	-156.581
	541000	-156.939
	543250	-156.663
	545500	-156.315
	547750	-156.389
	550000	-156.478
	552250	-157.098
	554500	-156.803
	556750	-157.53
	559000	-156.457
	561250	-156.232
	563500	-156.404
	565750	-156.895
	568000	-156.517
	570250	-157.461
	572500	-156.661
	574750	-157.325
	577000	-157.441
	579250	-156.833
	581500	-156.466
	583750	-156.419
	586000	-157.178
	588250	-157.797
	590500	-157.512
	592750	-156.581
	595000	-155.776
	597250	-155.842
	599500	-157.05
	601750	-157.304
	604000	-157.796
	606250	-157.538
	608500	-157.986
	610750	-156.474
	613000	-157.227
	615250	-157.372
	617500	-156.801
	619750	-158.222
	622000	-158.611
	624250	-157.284
	626500	-157.675
	628750	-157.905
	631000	-156.962
	633250	-157.168
	635500	-156.986
	637750	-157.596
	640000	-157.612
	642250	-156.858
	644500	-157.119
	646750	-157.439
	649000	-157.548
	651250	-157.654
	653500	-157.831
	655750	-158.016
	658000	-157.383
	660250	-157.861
	662500	-157.728
	664750	-157.253
	667000	-157.789
	669250	-158.417
	671500	-158.308
	673750	-158.32
	676000	-157.48
	678250	-158.835
	680500	-158.293
	682750	-157.405
	685000	-156.916
	687250	-157.422
	689500	-157.443
	691750	-157.83
	694000	-157.569
	696250	-157.836
	698500	-157.745
	700750	-157.068
	703000	-158.795
	705250	-157.355
	707500	-158.22
	709750	-157.628
	712000	-157.86
	714250	-156.364
	716500	-156.514
	718750	-156.446
	721000	-157.246
	723250	-157.94
	725500	-158.147
	727750	-158.387
	730000	-157.324
	732250	-157.853
	734500	-158.247
	736750	-158.072
	739000	-158.277
	741250	-157.508
	743500	-158.192
	745750	-158.141
	748000	-159.206
	750250	-158.112
	752500	-158.936
	754750	-158.527
	757000	-158.615
	759250	-158.973
	761500	-158.907
	763750	-158.149
	766000	-158.511
	768250	-159.291
	770500	-160.148
	772750	-159.086
	775000	-158.209
	777250	-158.565
	779500	-158.526
	781750	-157.997
	784000	-158.91
	786250	-159.699
	788500	-158.686
	790750	-159.589
	793000	-158.93
	795250	-158.284
	797500	-158.613
	799750	-158.93
	802000	-158.69
	804250	-159.054
	806500	-158.864
	808750	-159.299
	811000	-158.955
	813250	-158.415
	815500	-158.596
	817750	-159.07
	820000	-158.368
	822250	-159.738
	824500	-159.243
	826750	-158.965
	829000	-159.032
	831250	-159.333
	833500	-159.274
	835750	-159.978
	838000	-159.967
	840250	-159.2
	842500	-159.972
	844750	-159.303
	847000	-159.8
	849250	-159.439
	851500	-159.547
	853750	-159.934
	856000	-159.312
	858250	-159.164
	860500	-160.169
	862750	-159.501
	865000	-159.563
	867250	-159.807
	869500	-160.949
	871750	-159.881
	874000	-159.364
	876250	-160.116
	878500	-161.046
	880750	-160.565
	883000	-159.839
	885250	-159.348
	887500	-159.36
	889750	-160.281
	892000	-160.15
	894250	-159.493
	896500	-159.7
	898750	-159.613
	901000	-159.792
	903250	-160.413
	905500	-159.345
	907750	-159.328
	910000	-160.785
	912250	-160.667
	914500	-159.84
	916750	-160.348
	919000	-159.482
	921250	-160.114
	923500	-159.475
	925750	-159.841
	928000	-160.089
	930250	-160.201
	932500	-159.982
	934750	-160.744
	937000	-159.954
	939250	-160.664
	941500	-159.015
	943750	-159.991
	946000	-160.06
	948250	-159.598
	950500	-159.807
	952750	-160.174
	955000	-159.819
	957250	-160.562
	959500	-160.111
	961750	-160.018
	964000	-160.829
	966250	-160.394
	968500	-160.027
	970750	-160.458
	973000	-160.518
	975250	-160.397
	977500	-160.351
	979750	-159.876
	982000	-160.432
	984250	-160.018
	986500	-160.133
	988750	-160.645
	991000	-160.861
	993250	-160.577
	995500	-159.871
	997750	-160.253
	1000000	-160.359

## Sheet: Figure 3a
	Fourier frequency(Hz)	Phase noise (dBc/Hz)	Fourier frequency(Hz)	Phase noise (dBc/Hz)	Fourier frequency(Hz)	Phase noise (dBc/Hz)		Fourier frequency(Hz)	Integrated jitter (fs)	Fourier frequency(Hz)	Integrated jitter (fs)
	curve (i)		curve (ii)		curve (iii)			curve (iv)		curve (v)
	10	-30.809	10	-74.1857	10	-81.1103		982309	0.0338	982309	0.03216
	10.1801	-29.733	10.1801	-73.8133	100	-101.11		964931	0.04919	964931	0.03927
	10.3634	-30.1968	10.3634	-74.0058	1000	-121.11		947860	0.06104	947860	0.04247
	10.5501	-30.6606	10.5501	-74.1983	10000	-141.11		931091	0.07095	931091	0.04965
	10.7401	-31.8013	10.7401	-73.1888	100000	-161.11		914619	0.07918	914619	0.05899
	10.9335	-32.265	10.9335	-73.3811				898439	0.08593	898439	0.068
	11.1304	-32.4162	11.1304	-74.0032				882544	0.092	882544	0.07612
	11.3309	-32.8798	11.3309	-74.1955				866931	0.09765	866931	0.08153
	11.5349	-33.3433	11.5349	-74.3877				851594	0.10317	851594	0.0869
	11.7427	-37.4383	11.7427	-73.7028				836528	0.10824	836528	0.09412
	11.9542	-37.9016	11.9542	-73.8949				821729	0.11273	821729	0.10215
	12.1695	-40.8465	12.1695	-73.4993				807192	0.11729	807192	0.11042
	12.3886	-41.3097	12.3886	-73.6912				792912	0.12199	792912	0.11615
	12.6118	-38.952	12.6118	-74.4371				778884	0.12649	778884	0.11924
	12.8389	-39.4151	12.8389	-74.6289				765105	0.13065	765105	0.12384
	13.0701	-39.0941	13.0701	-75.6284				751569	0.13454	751569	0.12874
	13.3055	-39.557	13.3055	-75.8201				738273	0.13785	738273	0.13252
	13.5451	-40.2704	13.5451	-75.2124				725212	0.1403	725212	0.13674
	13.7891	-40.7332	13.7891	-75.4039				712382	0.14322	712382	0.14118
	14.0374	-40.2566	14.0374	-72.3482				699780	0.14701	699780	0.14571
	14.2902	-40.7193	14.2902	-72.5395				687400	0.15022	687400	0.14974
	14.5476	-36.4518	14.5476	-72.9522				675239	0.15298	675239	0.15325
	14.8096	-30.3539	14.8096	-70.6518				663293	0.15571	663293	0.15696
	15.0763	-30.8163	15.0763	-70.8428				651559	0.15831	651559	0.16019
	15.3478	-33.5679	15.3478	-68.823				640032	0.16092	640032	0.16328
	15.6242	-34.0301	15.6242	-69.0138				628709	0.16323	628709	0.1664
	15.9056	-45.9918	15.9056	-72.8662				617586	0.16518	617586	0.16879
	16.1921	-46.8528	16.1921	-76.7877				606661	0.16697	606661	0.17112
	16.4837	-47.3146	16.4837	-76.9783				595928	0.16914	595928	0.17373
	16.7806	-44.7114	16.7806	-75.452				585385	0.17199	585385	0.17568
	17.0828	-44.1514	17.0828	-72.4122				575029	0.17496	575029	0.17741
	17.3904	-44.6129	17.3904	-72.6024				564856	0.17731	564856	0.17912
	17.7036	-44.1863	17.7036	-75.4709				554863	0.17908	554863	0.18072
	18.0225	-44.4247	18.0225	-72.8868				545047	0.18068	545047	0.18245
	18.347	-44.8858	18.347	-73.0766				535405	0.18302	535405	0.18437
	18.6775	-44.3685	18.6775	-72.6964				525933	0.18532	525933	0.18753
	19.0138	-45.6305	19.0138	-71.5802				516628	0.18661	516628	0.19044
	19.3563	-46.0912	19.3563	-71.7695				507489	0.18843	507489	0.19276
	19.7049	-36.394	19.7049	-72.5203				498511	0.19339	498511	0.19536
	20.0598	-33.18	20.0598	-75.5244				489691	0.19753	489691	0.19741
	20.421	-37.6746	20.421	-77.2004				481028	0.19926	481028	0.20007
	20.7888	-45.5202	20.7888	-76.3964				472518	0.20086	472518	0.20262
	21.1632	-45.98	21.1632	-76.585				464159	0.20175	464159	0.20529
	21.5444	-46.7103	21.5444	-74.496				455947	0.20262	455947	0.20821
	21.9324	-46.6088	21.9324	-77.2814				447881	0.20347	447881	0.21005
	22.3273	-47.2282	22.3273	-85.5035				439958	0.20453	439958	0.21233
	22.7295	-47.9354	22.7295	-81.385				432174	0.20573	432174	0.21498
	23.1388	-48.9765	23.1388	-77.1345				424529	0.2068	424529	0.21718
	23.5555	-47.7589	23.5555	-75.1754				417018	0.20768	417018	0.21905
	23.9798	-48.2173	23.9798	-75.3625				409641	0.20886	409641	0.22031
	24.4116	-39.7536	24.4116	-76.6586				402394	0.21038	402394	0.22176
	24.8513	-34.7631	24.8513	-78.3469				395275	0.21161	395275	0.22305
	25.2989	-35.7178	25.2989	-78.6985				388282	0.21294	388282	0.22383
	25.7545	-42.6586	25.7545	-77.4959				381413	0.21477	381413	0.22554
	26.2183	-48.4217	26.2183	-74.931				374665	0.21669	374665	0.22734
	26.6905	-50.2893	26.6905	-78.6481				368037	0.21813	368037	0.22843
	27.1712	-52.3073	27.1712	-76.7631				361526	0.21899	361526	0.22972
	27.6605	-50.5285	27.6605	-77.59				355130	0.21993	355130	0.23079
	28.1587	-50.2345	28.1587	-83.6547				348848	0.22096	348848	0.23261
	28.6658	-49.3295	28.6658	-80.3725				342676	0.22212	342676	0.2358
	29.1821	-43.861	29.1821	-79.8016				336614	0.22407	336614	0.23905
	29.7076	-36.5182	29.7076	-79.2382				330659	0.22563	330659	0.24082
	30.2427	-37.5007	30.2427	-84.1167				324809	0.22766	324809	0.24164
	30.7873	-46.5459	30.7873	-78.2384				319063	0.23098	319063	0.24301
	31.3418	-54.4894	31.3418	-78.7676				313418	0.23358	313418	0.2446
	31.9063	-52.9413	31.9063	-79.1003				307873	0.23479	307873	0.24601
	32.4809	-52.6108	32.4809	-84.3796				302427	0.23538	302427	0.2476
	33.0659	-54.3765	33.0659	-85.7719				297076	0.23757	297076	0.24954
	33.6614	-55.3539	33.6614	-80.3045				291821	0.24094	291821	0.25057
	34.2676	-45.7234	34.2676	-81.6352				286658	0.24334	286658	0.25112
	34.8847	-37.7555	34.8847	-81.9182				281587	0.24574	281587	0.25277
	35.513	-40.5972	35.513	-80.4408				276605	0.24827	276605	0.25469
	36.1526	-51.2086	36.1526	-79.387				271712	0.24987	271712	0.25579
	36.8037	-55.1371	36.8037	-82.6004				266905	0.25083	266905	0.25692
	37.4665	-54.4079	37.4665	-83.9964				262183	0.25229	262183	0.25821
	38.1413	-53.3592	38.1413	-83.6558				257545	0.25384	257545	0.25978
	38.8282	-51.1552	38.8282	-85.0238				252988	0.25561	252988	0.26141
	39.5275	-42.941	39.5275	-81.2264				248513	0.25796	248513	0.26242
	40.2394	-41.2947	40.2394	-80.259				244116	0.25985	244116	0.26361
	40.9641	-55.2813	40.9641	-85.1119				239798	0.26183	239798	0.26475
	41.7018	-51.2893	41.7018	-87.7386				235555	0.26371	235555	0.26542
	42.4529	-50.4015	42.4529	-84.1721				231388	0.26465	231388	0.26616
	43.2174	-48.9013	43.2174	-89.9204				227295	0.26596	227295	0.26825
	43.9958	-46.7495	43.9958	-86.3787				223274	0.26754	223274	0.27029
	44.7881	-41.1683	44.7881	-79.0271				219324	0.2683	219324	0.27072
	45.5947	-47.7091	45.5947	-79.0962				215443	0.26926	215443	0.27108
	46.4159	-55.0558	46.4159	-82.5715				211632	0.27038	211632	0.27249
	47.2518	-57.3227	47.2518	-85.031				207888	0.27125	207888	0.2744
	48.1028	-56.9309	48.1028	-90.2695				204210	0.27226	204210	0.27625
	48.9691	-47.3405	48.9691	-81.725				200598	0.2739	200598	0.27756
	49.8511	-42.3056	49.8511	-78.6055				197049	0.27606	197049	0.27819
	50.7489	-51.1809	50.7489	-85.2194				193563	0.27773	193563	0.27888
	51.6628	-56.2698	51.6628	-84.231				190138	0.27973	190138	0.27994
	52.5933	-44.6706	52.5933	-85.8011				186775	0.28231	186775	0.28153
	53.5405	-48.9958	53.5405	-86.2922				183470	0.28438	183470	0.2829
	54.5047	-43.9637	54.5047	-80.7338				180225	0.28722	180225	0.2836
	55.4863	-48.5926	55.4863	-83.4093				177036	0.29115	177036	0.28389
	56.4856	-56.1566	56.4856	-85.071				173904	0.29419	173904	0.28536
	57.5029	-56.74	57.5029	-82.4451				170828	0.29688	170828	0.28719
	58.5385	-59.9426	58.5385	-79.9545				167806	0.30069	167806	0.28787
	59.5928	-37.6018	59.5928	-83.8593				164837	0.3041	164837	0.2883
	60.666	-43.2734	60.666	-86.0359				161921	0.30584	161921	0.28891
	61.7586	-57.9506	61.7586	-78.6422				159056	0.30762	159056	0.28958
	62.8709	-55.1378	62.8709	-85.1131				156242	0.30937	156242	0.2901
	64.0032	-55.7708	64.0032	-85.5597				153478	0.31048	153478	0.29118
	65.1559	-47.0092	65.1559	-81.8971				150763	0.3128	150763	0.29276
	66.3293	-60.6215	66.3293	-88.1386				148096	0.31584	148096	0.29505
	67.5239	-61.8192	67.5239	-88.2871				145476	0.31814	145476	0.29726
	68.74	-62.8887	68.74	-90.0506				142902	0.32017	142902	0.29821
	69.978	-47.0482	69.978	-83.5281				140374	0.32202	140374	0.29901
	71.2382	-58.2371	71.2382	-86.7494				137891	0.32316	137891	0.30076
	72.5212	-60.1075	72.5212	-90.2445				135451	0.32488	135451	0.3032
	73.8273	-59.9704	73.8273	-91.8731				133055	0.32704	133055	0.3052
	75.1569	-48.7295	75.1569	-83.3504				130701	0.32867	130701	0.30647
	76.5105	-62.8382	76.5105	-92.3853				128389	0.33325	128389	0.3087
	77.8884	-63.9407	77.8884	-92.4195				126117	0.33886	126117	0.3112
	79.2912	-53.8002	79.2912	-87.6284				123886	0.34128	123886	0.31292
	80.7192	-51.4562	80.7192	-86.9198				121695	0.34255	121695	0.31399
	82.1729	-60.8387	82.1729	-93.1304				119542	0.34379	119542	0.31468
	83.6528	-59.2574	83.6528	-92.8105				117427	0.34588	117427	0.31563
	85.1594	-50.6528	85.1594	-84.8076				115349	0.34833	115349	0.31643
	86.6931	-63.1482	86.6931	-88.5877				113309	0.34994	113309	0.31691
	88.2544	-64.8206	88.2544	-94.7324				111304	0.35154	111304	0.31741
	89.8439	-51.2596	89.8439	-86.438				109335	0.35356	109335	0.31819
	91.4619	-63.4395	91.4619	-94.7262				107401	0.35568	107401	0.31922
	93.1091	-64.9311	93.1091	-100.548				105501	0.35774	105501	0.32066
	94.786	-53.2758	94.786	-89.1707				103634	0.35966	103634	0.32238
	96.4931	-63.4603	96.4931	-93.2851				101801	0.36124	101801	0.32385
	98.2309	-59.2747	98.2309	-93.3678				100000	0.3631	100000	0.32548
	100	-54.0934	100	-87.7641				98230.9	0.36538	98230.9	0.32684
	101.801	-64.3786	101.801	-94.6686				96493.1	0.3677	96493.1	0.32728
	103.634	-62.7115	103.634	-95.5431				94786	0.36987	94786	0.32908
	105.501	-55.2174	105.501	-89.5865				93109.1	0.37344	93109.1	0.33129
	107.401	-54.6712	107.401	-93.3842				91461.9	0.37932	91461.9	0.36396
	109.335	-55.4954	109.335	-89.9558				89843.9	0.38555	89843.9	0.39416
	111.304	-42.5115	111.304	-83.99				88254.4	0.39003	88254.4	0.40396
	113.309	-52.5995	113.309	-92.7661				86693.1	0.39246	86693.1	0.41463
	115.349	-56.3387	115.349	-91.7418				85159.4	0.39498	85159.4	0.42339
	117.427	-64.9565	117.427	-93.9205				83652.8	0.39983	83652.8	0.43213
	119.542	-55.9221	119.542	-90.7293				82172.9	0.40649	82172.9	0.44077
	121.695	-66.9418	121.695	-92.595				80719.2	0.412	80719.2	0.4566
	123.886	-60.5069	123.886	-93.6584				79291.2	0.41641	79291.2	0.47924
	126.117	-60.813	126.117	-91.8508				77888.4	0.42333	77888.4	0.50282
	128.389	-64.08	128.389	-94.6438				76510.5	0.42866	76510.5	0.52181
	130.701	-60.9206	130.701	-93.5065				75156.9	0.43064	75156.9	0.53779
	133.055	-68.1712	133.055	-97.5125				73827.3	0.43621	73827.3	0.55596
	135.451	-59.6005	135.451	-91.7018				72521.2	0.44211	72521.2	0.57143
	137.891	-68.188	137.891	-97.7678				71238.2	0.44522	71238.2	0.58182
	140.374	-61.3817	140.374	-94.4078				69978	0.44947	69978	0.59145
	142.902	-69.1307	142.902	-97.9403				68740	0.45373	68740	0.59933
	145.476	-62.0834	145.476	-96.0909				67523.9	0.45681	67523.9	0.60554
	148.096	-65.7418	148.096	-95.3226				66329.3	0.45909	66329.3	0.61116
	150.763	-61.9715	150.763	-95.9301				65155.9	0.46339	65155.9	0.61739
	153.478	-63.507	153.478	-98.3073				64003.2	0.47189	64003.2	0.62356
	156.242	-61.6366	156.242	-96.0273				62870.9	0.47992	62870.9	0.62836
	159.056	-61.8083	159.056	-99.1834				61758.6	0.48623	61758.6	0.63319
	161.921	-61.939	161.921	-97.8477				60666.1	0.49267	60666.1	0.63807
	164.837	-63.4436	164.837	-95.591				59592.8	0.49802	59592.8	0.64232
	167.805	-67.1136	167.805	-97.3918				58538.5	0.50292	58538.5	0.6463
	170.828	-65.959	170.828	-96.6137				57502.9	0.50931	57502.9	0.64985
	173.904	-63.8064	173.904	-95.6616				56485.6	0.5165	56485.6	0.65389
	177.036	-65.6308	177.036	-97.588				55486.3	0.52091	55486.3	0.6576
	180.225	-57.2042	180.225	-90.8199				54504.7	0.52381	54504.7	0.66025
	183.47	-68.4909	183.47	-98.2272				53540.5	0.52902	53540.5	0.66266
	186.775	-68.7456	186.775	-97.0236				52593.3	0.53452	52593.3	0.66492
	190.138	-68.2991	190.138	-95.5528				51662.8	0.53957	51662.8	0.66694
	193.563	-70.5636	193.563	-97.4204				50748.9	0.54469	50748.9	0.66869
	197.049	-69.6827	197.049	-98.6275				49851.1	0.55119	49851.1	0.67025
	200.598	-67.6576	200.598	-98.1385				48969.1	0.55698	48969.1	0.67172
	204.21	-63.0772	204.21	-96.0904				48102.8	0.56066	48102.8	0.67328
	207.888	-57.4924	207.888	-92.7122				47251.8	0.56525	47251.8	0.67489
	211.632	-59.0974	211.632	-94.5528				46415.9	0.56932	46415.9	0.67639
	215.443	-66.7179	215.443	-99.8804				45594.7	0.57256	45594.7	0.67787
	219.324	-69.6098	219.324	-100.373				44788.1	0.57629	44788.1	0.67934
	223.274	-68.3203	223.274	-99.07				43995.8	0.58115	43995.8	0.68073
	227.295	-70.2107	227.295	-99.9734				43217.4	0.58909	43217.4	0.68219
	231.388	-72.1182	231.388	-100.944				42452.9	0.59919	42452.9	0.68408
	235.555	-71.0668	235.555	-100.121				41701.8	0.6073	41701.8	0.6858
	239.798	-68.6811	239.798	-97.0784				40964.1	0.61247	40964.1	0.68715
	244.116	-71.1584	244.116	-98.245				40239.4	0.61556	40239.4	0.68864
	248.513	-74.8399	248.513	-100.075				39527.5	0.61766	39527.5	0.69003
	252.988	-74.8233	252.988	-101.205				38828.2	0.62061	38828.2	0.69126
	257.545	-74.5755	257.545	-101.448				38141.3	0.62541	38141.3	0.69257
	262.183	-74.5749	262.183	-100.835				37466.5	0.63246	37466.5	0.69399
	266.905	-74.9646	266.905	-101.288				36803.7	0.64148	36803.7	0.69592
	271.712	-74.3059	271.712	-101.575				36152.6	0.65084	36152.6	0.69771
	276.605	-73.9962	276.605	-100.893				35513	0.65792	35513	0.69899
	281.587	-75.2777	281.587	-101.36				34884.8	0.66273	34884.8	0.70023
	286.658	-75.0176	286.658	-101.405				34267.6	0.66681	34267.6	0.70146
	291.821	-75.0904	291.821	-99.3754				33661.4	0.67038	33661.4	0.70273
	297.076	-71.3742	297.076	-92.7064				33065.9	0.67459	33065.9	0.70403
	302.427	-71.3321	302.427	-92.9804				32480.9	0.67974	32480.9	0.70533
	307.873	-74.472	307.873	-100.42				31906.3	0.68493	31906.3	0.70655
	313.418	-74.4934	313.418	-102.115				31341.8	0.6906	31341.8	0.70775
	319.063	-75.1396	319.063	-102.17				30787.3	0.69658	30787.3	0.70904
	324.809	-75.285	324.809	-101.469				30242.7	0.70337	30242.7	0.71037
	330.659	-75.4695	330.659	-102.239				29707.6	0.70983	29707.6	0.71161
	336.614	-75.3682	336.614	-103.303				29182.1	0.71501	29182.1	0.71298
	342.676	-75.4913	342.676	-104.045				28665.8	0.72031	28665.8	0.71443
	348.848	-73.5427	348.848	-104.004				28158.7	0.72651	28158.7	0.7156
	355.13	-72.4037	355.13	-103.154				27660.5	0.7335	27660.5	0.71659
	361.526	-70.0346	361.526	-101.46				27171.2	0.74143	27171.2	0.71761
	368.037	-69.7252	368.037	-102.468				26690.5	0.75018	26690.5	0.71879
	374.665	-70.6758	374.665	-102.748				26218.3	0.75793	26218.3	0.72006
	381.413	-74.2892	381.413	-105.086				25754.5	0.7641	25754.5	0.72145
	388.282	-75.3332	388.282	-105.27				25298.8	0.77105	25298.8	0.72331
	395.275	-74.3302	395.275	-104.947				24851.3	0.77952	24851.3	0.72533
	402.394	-73.6738	402.394	-105.07				24411.6	0.78824	24411.6	0.72707
	409.641	-72.2848	409.641	-103.675				23979.8	0.79809	23979.8	0.72904
	417.018	-67.6708	417.018	-100.966				23555.5	0.81183	23555.5	0.73112
	424.529	-63.0436	424.529	-97.4338				23138.8	0.82635	23138.8	0.733
	432.174	-68.0805	432.174	-101.491				22729.5	0.83783	22729.5	0.7349
	439.958	-74.4562	439.958	-103.061				22327.4	0.84882	22327.4	0.73683
	447.881	-74.7987	447.881	-101.746				21932.4	0.86205	21932.4	0.73876
	455.947	-77.5045	455.947	-103.979				21544.3	0.88035	21544.3	0.74112
	464.159	-78.1664	464.159	-104.301				21163.2	0.89901	21163.2	0.74407
	472.518	-78.0335	472.518	-104.852				20788.8	0.91442	20788.8	0.74677
	481.028	-79.5382	481.028	-104.013				20421	0.93004	20421	0.74926
	489.691	-80.6833	489.691	-105.643				20059.8	0.94607	20059.8	0.75181
	498.511	-80.7493	498.511	-105.503				19704.9	0.9607	19704.9	0.7542
	507.489	-81.285	507.489	-106.665				19356.3	0.97402	19356.3	0.75643
	516.628	-81.9956	516.628	-106.405				19013.8	0.98685	19013.8	0.75854
	525.933	-82.8276	525.933	-106.454				18677.5	1.00125	18677.5	0.76115
	535.405	-82.4848	535.405	-104.669				18347	1.01758	18347	0.76503
	545.047	-82.5332	545.047	-105.784				18022.5	1.03277	18022.5	0.76848
	554.863	-82.7787	554.863	-106.914				17703.6	1.04693	17703.6	0.7706
	564.856	-81.8732	564.856	-105.684				17390.4	1.06097	17390.4	0.77256
	575.029	-81.7936	575.029	-107.81				17082.8	1.07477	17082.8	0.77454
	585.385	-79.9711	585.385	-107.128				16780.6	1.0893	16780.6	0.77662
	595.928	-76.0465	595.928	-105.588				16483.7	1.10566	16483.7	0.77888
	606.661	-77.1394	606.661	-105.895				16192.1	1.12379	16192.1	0.78128
	617.586	-79.9891	617.586	-107.445				15905.6	1.14506	15905.6	0.78379
	628.709	-80.9861	628.709	-108.483				15624.2	1.17323	15624.2	0.78691
	640.032	-82.6196	640.032	-107.919				15347.8	1.26875	15347.8	0.79922
	651.559	-83.0879	651.559	-106.955				15076.3	1.43057	15076.3	0.8221
	663.293	-82.9129	663.293	-103.791				14809.6	1.53451	14809.6	0.83782
	675.239	-83.7299	675.239	-107.023				14547.6	1.56709	14547.6	0.84238
	687.4	-84.3817	687.4	-107.053				14290.2	1.58723	14290.2	0.84459
	699.78	-83.8819	699.78	-107.895				14037.4	1.60452	14037.4	0.84667
	712.382	-85.2352	712.382	-108.845				13789.1	1.62062	13789.1	0.84891
	725.212	-84.5164	725.212	-108.735				13545.1	1.65757	13545.1	0.85849
	738.273	-84.5488	738.273	-109.809				13305.5	1.752	13305.5	0.88863
	751.569	-81.8102	751.569	-109.208				13070.1	1.84239	13070.1	0.91823
	765.105	-85.2237	765.105	-108.736				12838.9	1.87628	12838.9	0.92776
	778.884	-85.5733	778.884	-107.952				12611.7	1.89019	12611.7	0.92996
	792.912	-87.0543	792.912	-108.9				12388.6	1.90406	12388.6	0.93198
	807.192	-87.4031	807.192	-109.461				12169.5	1.91785	12169.5	0.93404
	821.729	-87.5797	821.729	-109.383				11954.2	1.93264	11954.2	0.93653
	836.528	-85.943	836.528	-109.223				11742.7	1.94802	11742.7	0.93906
	851.594	-82.3118	851.594	-111.168				11534.9	1.96272	11534.9	0.94118
	866.931	-80.0897	866.931	-109.777				11330.9	1.97702	11330.9	0.94337
	882.544	-79.71	882.544	-109.356				11130.4	1.99159	11130.4	0.94555
	898.439	-80.5888	898.439	-108.796				10933.5	2.00729	10933.5	0.94775
	914.619	-79.4506	914.619	-111.28				10740.1	2.02474	10740.1	0.95049
	931.091	-79.9386	931.091	-110.028				10550.1	2.04252	10550.1	0.95341
	947.86	-79.9017	947.86	-110.859				10363.4	2.07417	10363.4	0.95591
	964.931	-80.7735	964.931	-110.138				10180.1	2.10532	10180.1	0.95844
	982.309	-81.9241	982.309	-112.018				10000	2.12388	10000	0.9614
	1000	-81.9333	1000	-109.868				9823.09	2.15016	9823.09	0.9643
	1018.01	-80.9024	1018.01	-107.546				9649.31	2.17524	9649.31	0.96692
	1036.34	-79.0498	1036.34	-108.583				9478.6	2.19323	9478.6	0.96945
	1055.01	-77.0085	1055.01	-107.491				9310.91	2.21075	9310.91	0.97205
	1074.01	-72.6325	1074.01	-103.723				9146.19	2.22817	9146.19	0.97468
	1093.35	-69.3959	1093.35	-100.955				8984.39	2.24632	8984.39	0.97737
	1113.04	-73.6609	1113.04	-100.6				8825.44	2.26519	8825.44	0.98006
	1133.09	-75.7987	1133.09	-103.153				8669.31	2.28302	8669.31	0.9827
	1153.49	-82.3694	1153.49	-109.001				8515.94	2.3019	8515.94	0.98552
	1174.27	-90.2192	1174.27	-111.802				8365.28	2.3228	8365.28	0.98838
	1195.42	-92.0346	1195.42	-111.009				8217.29	2.34393	8217.29	0.99127
	1216.95	-92.5694	1216.95	-112.567				8071.92	2.36978	8071.92	0.99516
	1238.86	-90.974	1238.86	-112.935				7929.12	2.40776	7929.12	1.0025
	1261.17	-88.8409	1261.17	-111.867				7788.84	2.44119	7788.84	1.0087
	1283.89	-86.4604	1283.89	-111.593				7651.05	2.46433	7651.05	1.01181
	1307.01	-88.2151	1307.01	-111.875				7515.69	2.48839	7515.69	1.01498
	1330.55	-88.9853	1330.55	-112.182				7382.73	2.51349	7382.73	1.01811
	1354.51	-89.6594	1354.51	-113.274				7252.12	2.54215	7252.12	1.02182
	1378.91	-91.1213	1378.91	-112.745				7123.82	2.57125	7123.82	1.02528
	1403.74	-89.601	1403.74	-113.516				6997.8	2.60478	6997.8	1.02935
	1429.02	-87.1222	1429.02	-112.901				6874	2.63593	6874	1.03323
	1454.76	-83.3432	1454.76	-112.054				6752.39	2.66104	6752.39	1.03599
	1480.96	-87.2945	1480.96	-113.221				6632.93	2.69306	6632.93	1.03958
	1507.63	-91.7293	1507.63	-112.925				6515.59	2.72288	6515.59	1.04283
	1534.78	-93.4401	1534.78	-115.09				6400.32	2.74998	6400.32	1.04572
	1562.42	-94.0684	1562.42	-115.651				6287.09	2.78756	6287.09	1.05005
	1590.56	-94.1314	1590.56	-115.925				6175.86	2.82254	6175.86	1.05389
	1619.21	-93.3163	1619.21	-115.391				6066.61	2.85194	6066.61	1.05681
	1648.37	-93.2292	1648.37	-116.02				5959.28	2.88177	5959.28	1.06002
	1678.06	-94.2416	1678.06	-115.942				5853.85	2.90994	5853.85	1.06319
	1708.28	-95.0751	1708.28	-115.223				5750.29	2.94077	5750.29	1.06636
	1739.04	-95.4022	1739.04	-115.945				5648.56	2.97034	5648.56	1.06913
	1770.36	-94.0173	1770.36	-116.477				5548.63	2.99839	5548.63	1.07169
	1802.25	-95.5997	1802.25	-116.248				5450.47	3.0295	5450.47	1.07449
	1834.7	-96.9162	1834.7	-116.005				5354.05	3.07616	5354.05	1.07999
	1867.75	-97.3346	1867.75	-116.486				5259.33	3.12235	5259.33	1.08573
	1901.38	-97.8519	1901.38	-117.21				5166.28	3.15317	5166.28	1.08876
	1935.63	-98.0298	1935.63	-117.646				5074.89	3.24372	5074.89	1.09403
	1970.49	-98.1356	1970.49	-117.816				4985.11	3.35231	4985.11	1.10028
	2005.98	-97.3245	2005.98	-116.453				4896.91	3.40553	4896.91	1.10433
	2042.1	-97.7734	2042.1	-116.884				4810.28	3.4355	4810.28	1.10708
	2078.88	-98.4784	2078.88	-117.129				4725.18	3.4604	4725.18	1.10916
	2116.32	-98.2546	2116.32	-116.867				4641.59	3.48982	4641.59	1.11161
	2154.43	-98.4007	2154.43	-117.75				4559.47	3.52016	4559.47	1.11417
	2193.24	-98.9316	2193.24	-118.414				4478.81	3.55606	4478.81	1.11721
	2232.74	-98.3927	2232.74	-117.285				4399.58	3.59055	4399.58	1.12019
	2272.95	-99.0285	2272.95	-118.399				4321.74	3.62112	4321.74	1.12266
	2313.88	-98.7133	2313.88	-118.137				4245.29	3.65347	4245.29	1.12512
	2355.55	-99.6971	2355.55	-118.918				4170.18	3.68475	4170.18	1.12741
	2397.98	-100.356	2397.98	-119.298				4096.41	3.71534	4096.41	1.1296
	2441.16	-99.869	2441.16	-118				4023.94	3.75551	4023.94	1.13285
	2485.13	-100.302	2485.13	-118.543				3952.75	3.79641	3952.75	1.13621
	2529.88	-100.522	2529.88	-118.945				3882.82	3.82755	3882.82	1.13842
	2575.45	-100.559	2575.45	-118.938				3814.13	3.85957	3814.13	1.14324
	2621.83	-99.8118	2621.83	-117.637				3746.65	3.89609	3746.65	1.14832
	2669.05	-98.8688	2669.05	-117.268				3680.37	3.93507	3680.37	1.15092
	2717.12	-100.514	2717.12	-118.7				3615.26	3.97218	3615.26	1.15341
	2766.05	-101.277	2766.05	-119.682				3551.3	4.0158	3551.3	1.15667
	2815.87	-102.103	2815.87	-120.525				3488.48	4.05604	3488.48	1.15959
	2866.58	-101.706	2866.58	-119.895				3426.76	4.09041	3426.76	1.16178
	2918.21	-101.125	2918.21	-119.075				3366.14	4.12838	3366.14	1.16418
	2970.76	-101.213	2970.76	-119.336				3306.59	4.16718	3306.59	1.16662
	3024.27	-102.252	3024.27	-120.22				3248.09	4.20718	3248.09	1.1692
	3078.73	-101.816	3078.73	-119.417				3190.63	4.24511	3190.63	1.17165
	3134.18	-101.398	3134.18	-118.841				3134.18	4.2878	3134.18	1.17439
	3190.63	-102.915	3190.63	-120.549				3078.73	4.33424	3078.73	1.17741
	3248.09	-102.537	3248.09	-119.873				3024.27	4.37517	3024.27	1.17994
	3306.59	-102.682	3306.59	-120.276				2970.76	4.41811	2970.76	1.18244
	3366.14	-103.044	3366.14	-120.498				2918.21	4.46531	2918.21	1.18522
	3426.76	-103.1	3426.76	-120.581				2866.58	4.50877	2866.58	1.18779
	3488.48	-104.213	3488.48	-121.538				2815.87	4.54653	2815.87	1.18992
	3551.3	-102.138	3551.3	-118.659				2766.05	4.58531	2766.05	1.19206
	3615.26	-103.643	3615.26	-120.501				2717.12	4.6306	2717.12	1.19466
	3680.37	-103.654	3680.37	-120.987				2669.05	4.68946	2669.05	1.19804
	3746.65	-103.459	3746.65	-120.303				2621.83	4.75062	2621.83	1.20174
	3814.13	-104.52	3814.13	-116.246				2575.45	4.7994	2575.45	1.20476
	3882.82	-104.775	3882.82	-121.63				2529.88	4.84297	2529.88	1.20727
	3952.75	-104.985	3952.75	-121.593				2485.13	4.88667	2485.13	1.20986
	4023.94	-102.893	4023.94	-118.676				2441.16	4.93257	2441.16	1.21268
	4096.41	-105.54	4096.41	-122.28				2397.98	4.97698	2397.98	1.21525
	4170.18	-105.108	4170.18	-121.63				2355.55	5.02115	2355.55	1.21749
	4245.29	-105.576	4245.29	-121.995				2313.88	5.07325	2313.88	1.22
	4321.74	-105.05	4321.74	-121.226				2272.95	5.12763	2272.95	1.22261
	4399.58	-106.385	4399.58	-122.165				2232.74	5.18258	2232.74	1.22545
	4478.81	-104.366	4478.81	-119.991				2193.24	5.23655	2193.24	1.22823
	4559.47	-106.247	4559.47	-122.129				2154.43	5.28898	2154.43	1.2308
	4641.59	-105.871	4641.59	-121.465				2116.32	5.344	2116.32	1.23382
	4725.18	-106.782	4725.18	-122.731				2078.88	5.39704	2078.88	1.23698
	4810.28	-107.528	4810.28	-122.986				2042.1	5.45172	2042.1	1.24007
	4896.91	-105.582	4896.91	-120.731				2005.98	5.5123	2005.98	1.24335
	4985.11	-102.971	4985.11	-119.611				1970.49	5.56895	1970.49	1.24626
	5074.89	-99.8992	5074.89	-117.373				1935.63	5.61955	1935.63	1.24872
	5166.28	-107.206	5166.28	-122.362				1901.38	5.67044	1901.38	1.25131
	5259.33	-106.822	5259.33	-121.109				1867.75	5.72419	1867.75	1.25422
	5354.05	-104.305	5354.05	-117.599				1834.7	5.78238	1834.7	1.25748
	5450.47	-107.106	5450.47	-122.105				1802.25	5.85213	1802.25	1.26077
	5548.63	-107.667	5548.63	-122.543				1770.36	5.94694	1770.36	1.26382
	5648.56	-108.245	5648.56	-123.077				1739.04	6.04035	1739.04	1.26692
	5750.29	-107.465	5750.29	-122.06				1708.28	6.11949	1708.28	1.27043
	5853.85	-108.117	5853.85	-122.041				1678.06	6.20748	1678.06	1.27387
	5959.28	-108.473	5959.28	-122.221				1648.37	6.31295	1648.37	1.27694
	6066.61	-107.874	6066.61	-122.137				1619.21	6.42547	1619.21	1.28015
	6175.86	-108.885	6175.86	-123.285				1590.56	6.5239	1590.56	1.28332
	6287.09	-106.806	6287.09	-120.357				1562.42	6.61094	1562.42	1.28634
	6400.32	-108.435	6400.32	-122.12				1534.78	6.70251	1534.78	1.2896
	6515.59	-109.867	6515.59	-124.1				1507.63	6.82039	1507.63	1.2941
	6632.93	-107.944	6632.93	-121.434				1480.96	7.07455	1480.96	1.29939
	6752.39	-109.42	6752.39	-123.224				1454.76	7.67689	1454.76	1.30517
	6874	-110.212	6874	-123.73				1429.02	8.23189	1429.02	1.311
	6997.8	-108.033	6997.8	-120.906				1403.74	8.47181	1403.74	1.31582
	7123.82	-109.726	7123.82	-123.373				1378.91	8.61363	1378.91	1.32062
	7252.12	-109.371	7252.12	-122.238				1354.51	8.74963	1354.51	1.32544
	7382.73	-110.137	7382.73	-122.909				1330.55	8.91569	1330.55	1.33051
	7515.69	-110.76	7515.69	-123.913				1307.01	9.10471	1307.01	1.33629
	7651.05	-110.722	7651.05	-122.985				1283.89	9.35116	1283.89	1.34234
	7788.84	-111.36	7788.84	-124.301				1261.17	9.57456	1261.17	1.34826
	7929.12	-108.292	7929.12	-118.761				1238.86	9.70177	1238.86	1.35326
	8071.92	-110.214	8071.92	-121.967				1216.95	9.78121	1216.95	1.35774
	8217.29	-111.848	8217.29	-124.179				1195.42	9.84874	1195.42	1.36331
	8365.28	-112.061	8365.28	-124.438				1174.27	9.93673	1174.27	1.36918
	8515.94	-112.17	8515.94	-124.486				1153.49	10.2983	1153.49	1.37676
	8669.31	-113.239	8669.31	-124.703				1133.09	11.8433	1133.09	1.40015
	8825.44	-112.833	8825.44	-125.27				1113.04	14.5894	1113.04	1.4499
	8984.39	-112.969	8984.39	-124.741				1093.35	19.3715	1093.35	1.50807
	9146.19	-113.405	9146.19	-125.416				1074.01	23.3753	1074.01	1.54861
	9310.91	-113.539	9310.91	-125.119				1055.01	24.9052	1055.01	1.56779
	9478.6	-113.582	9478.6	-125.689				1036.34	25.5305	1036.34	1.5776
	9649.31	-113.531	9649.31	-125.533				1018.01	25.9132	1018.01	1.58712
	9823.09	-111.236	9823.09	-125.562				1000	26.1755	1000	1.59536
	10000	-113.341	10000	-124.863				982.309	26.4009	982.309	1.60016
	10180.1	-114.298	10180.1	-125.567				964.931	26.6538	964.931	1.60468
	10363.4	-110.052	10363.4	-126.406				947.86	26.963	947.86	1.60964
	10550.1	-114.572	10550.1	-125.832				931.091	27.2917	931.091	1.61457
	10740.1	-114.2	10740.1	-125.254				914.619	27.6283	914.619	1.61919
	10933.5	-114.995	10933.5	-126.608				898.439	27.9336	898.439	1.62457
	11130.4	-115.315	11130.4	-127.296				882.544	28.2206	882.544	1.63089
	11330.9	-115.877	11330.9	-126.853				866.931	28.515	866.931	1.63641
	11534.9	-115.682	11534.9	-127.426				851.594	28.7341	851.594	1.64085
	11742.7	-115.853	11742.7	-127.295				836.528	28.8491	836.528	1.64554
	11954.2	-115.517	11954.2	-126.139				821.729	28.9065	821.729	1.65104
	12169.5	-116.465	12169.5	-127.651				807.192	28.9533	807.192	1.65629
	12388.6	-116.287	12388.6	-127.856				792.912	29.002	792.912	1.66172
	12611.7	-116.648	12611.7	-127.988				778.884	29.0618	778.884	1.66808
	12838.9	-116.466	12838.9	-127.289				765.105	29.1332	765.105	1.67441
	13070.1	-110.872	13070.1	-118.964				751.569	29.2494	751.569	1.67976
	13305.5	-107.386	13305.5	-115.11				738.273	29.369	738.273	1.68439
	13545.1	-111.261	13545.1	-119.488				725.212	29.4506	725.212	1.68921
	13789.1	-116.926	13789.1	-127.988				712.382	29.5248	712.382	1.69444
	14037.4	-117.045	14037.4	-128.741				699.78	29.6037	699.78	1.70012
	14290.2	-116.563	14290.2	-128.767				687.4	29.688	687.4	1.70694
	14547.6	-115.985	14547.6	-128.372				675.239	29.7722	675.239	1.71428
	14809.6	-113.127	14809.6	-123.829				663.293	29.8699	663.293	1.72545
	15076.3	-107.629	15076.3	-118.356				651.559	29.9726	651.559	1.73641
	15347.8	-108.681	15347.8	-119.37				640.032	30.0766	640.032	1.74269
	15624.2	-115.823	15624.2	-127.058				628.709	30.2084	628.709	1.74783
	15905.6	-117.38	15905.6	-128.648				617.586	30.3809	617.586	1.75317
	16192.1	-118.541	16192.1	-128.99				606.661	30.6552	606.661	1.76027
	16483.7	-119.012	16483.7	-129.201				595.928	31.0563	595.928	1.76874
	16780.6	-119.74	16780.6	-129.711				585.385	31.3642	585.385	1.77604
	17082.8	-120.314	17082.8	-130.119				575.029	31.5077	575.029	1.7815
	17390.4	-120.437	17390.4	-130.306				564.856	31.618	564.856	1.78798
	17703.6	-120.429	17703.6	-130.383				554.863	31.715	554.863	1.79488
	18022.5	-120.642	18022.5	-129.799				545.047	31.8026	545.047	1.80154
	18347	-120.106	18347	-126.837				535.405	31.8913	535.405	1.80998
	18677.5	-120.295	18677.5	-128.637				525.933	31.9754	525.933	1.81772
	19013.8	-121.571	19013.8	-130.536				516.628	32.0628	516.628	1.82379
	19356.3	-121.482	19356.3	-130.445				507.489	32.165	507.489	1.82959
	19704.9	-121.519	19704.9	-130.206				498.511	32.2804	498.511	1.83595
	20059.8	-120.969	20059.8	-130.051				489.691	32.4011	489.691	1.84289
	20421	-120.997	20421	-129.817				481.028	32.5381	481.028	1.85109
	20788.8	-121.514	20788.8	-130.479				472.518	32.7209	472.518	1.85976
	21163.2	-121.405	21163.2	-129.352				464.159	32.9268	464.159	1.86794
	21544.3	-120.244	21544.3	-129.828				455.947	33.1411	455.947	1.87677
	21932.4	-122.016	21932.4	-131.633				447.881	33.4629	447.881	1.88873
	22327.4	-123.288	22327.4	-131.595				439.958	33.8865	439.958	1.90142
	22729.5	-123.838	22729.5	-131.804				432.174	35.0155	432.174	1.91424
	23138.8	-123.176	23138.8	-131.9				424.529	38.552	424.529	1.94029
	23555.5	-122.136	23555.5	-132.098				417.018	41.8075	417.018	1.96645
	23979.8	-124.122	23979.8	-131.232				409.641	42.8542	409.641	1.97845
	24411.6	-125.142	24411.6	-132.809				402.394	43.3022	402.394	1.98552
	24851.3	-125.383	24851.3	-132.418				395.275	43.6434	395.275	1.99142
	25298.8	-125.649	25298.8	-131.684				388.282	43.9194	388.282	1.99707
	25754.5	-127.538	25754.5	-133.409				381.413	44.1902	381.413	2.00251
	26218.3	-126.751	26218.3	-134.299				374.665	44.6772	374.665	2.0099
	26690.5	-125.806	26690.5	-134.346				368.037	45.4152	368.037	2.01933
	27171.2	-125.889	27171.2	-135.09				361.526	46.1788	361.526	2.03008
	27660.5	-126.984	27660.5	-135.875				355.13	46.7419	355.13	2.03991
	28158.7	-127.168	28158.7	-135.362				348.848	47.0975	348.848	2.04699
	28665.8	-128.334	28665.8	-134.682				342.676	47.3447	342.676	2.05321
	29182.1	-128.685	29182.1	-133.709				336.614	47.5359	336.614	2.05984
	29707.6	-128.732	29707.6	-135.408				330.659	47.7233	330.659	2.06786
	30242.7	-127.15	30242.7	-134.693				324.809	47.9086	324.809	2.07751
	30787.3	-128.493	30787.3	-134.835				319.063	48.0968	319.063	2.08702
	31341.8	-128.382	31341.8	-135.254				313.418	48.2991	313.418	2.09562
	31906.3	-129.233	31906.3	-135.558				307.873	48.5121	307.873	2.10611
	32480.9	-129.328	32480.9	-135.286				302.427	48.8314	302.427	2.14586
	33065.9	-129.516	33065.9	-135.141				297.076	49.2486	297.076	2.21249
	33661.4	-131.54	33661.4	-135.49				291.821	49.537	291.821	2.25255
	34267.6	-130.936	34267.6	-135.518				286.658	49.7067	286.658	2.26376
	34884.8	-130.574	34884.8	-135.95				281.587	49.8693	281.587	2.27225
	35513	-129.745	35513	-135.632				276.605	50.0502	276.605	2.28108
	36152.6	-127.658	36152.6	-135.833				271.712	50.2463	271.712	2.28952
	36803.7	-127.338	36803.7	-133.228				266.905	50.4182	266.905	2.29739
	37466.5	-128.317	37466.5	-135.266				262.183	50.5812	262.183	2.30579
	38141.3	-129.822	38141.3	-135.799				257.545	50.7479	257.545	2.31387
	38828.2	-132.024	38828.2	-136.186				252.988	50.9066	252.988	2.32144
	39527.5	-134.27	39527.5	-136.458				248.513	51.0572	248.513	2.33018
	40239.4	-134.951	40239.4	-135.384				244.116	51.3026	244.116	2.34237
	40964.1	-131.639	40964.1	-135.984				239.798	51.7665	239.798	2.35895
	41701.8	-130.224	41701.8	-136.418				235.555	52.2217	235.555	2.37268
	42452.9	-128.11	42452.9	-134.257				231.388	52.5118	231.388	2.38081
	43217.4	-128.353	43217.4	-135.677				227.295	52.8296	227.295	2.38893
	43995.8	-130.832	43995.8	-136.591				223.274	53.3093	223.274	2.39877
	44788.1	-132.723	44788.1	-136.237				219.324	53.8034	219.324	2.40802
	45594.7	-133.151	45594.7	-136.27				215.443	54.4068	215.443	2.41619
	46415.9	-134.211	46415.9	-136.388				211.632	56.9863	211.632	2.43479
	47251.8	-131.681	47251.8	-136.298				207.888	61.9379	207.888	2.4701
	48102.8	-133.15	48102.8	-135.917				204.21	65.3675	204.21	2.5003
	48969.1	-133.729	48969.1	-136.812				200.598	66.3184	200.598	2.51532
	49851.1	-130.136	49851.1	-136.601				197.049	66.7071	197.049	2.52601
	50748.9	-132.576	50748.9	-136.454				193.563	66.9732	193.563	2.53745
	51662.8	-132.144	51662.8	-135.779				190.138	67.2871	190.138	2.55358
	52593.3	-132.969	52593.3	-135.377				186.775	67.6534	186.775	2.56993
	53540.5	-131.687	53540.5	-135.012				183.47	68.0032	183.47	2.58161
	54504.7	-133.854	54504.7	-134.978				180.225	70.5055	180.225	2.61353
	55486.3	-137.439	55486.3	-134.383				177.036	73.0304	177.036	2.64526
	56485.6	-131.572	56485.6	-132.453				173.904	73.7986	173.904	2.659
	57502.9	-131.594	57502.9	-133.752				170.828	74.524	170.828	2.67375
	58538.5	-132.984	58538.5	-133.649				167.805	74.9967	167.805	2.68554
	59592.8	-134.112	59592.8	-133.01				164.837	75.6623	164.837	2.69873
	60666.1	-132.542	60666.1	-133.283				161.921	76.7535	161.921	2.71112
	61758.6	-132.602	61758.6	-132.082				159.056	78.0092	159.056	2.71896
	62870.9	-133.016	62870.9	-133.68				156.242	79.266	156.242	2.72895
	64003.2	-131.004	64003.2	-132.292				153.478	80.2899	153.478	2.73943
	65155.9	-132.776	65155.9	-131.66				150.763	81.2387	150.763	2.74984
	66329.3	-139.203	66329.3	-132.47				148.096	82.0079	148.096	2.7637
	67523.9	-136.674	67523.9	-132.757				145.476	82.7431	145.476	2.77702
	68740	-136.469	68740	-131.889				142.902	83.3427	142.902	2.78684
	69978	-134.317	69978	-130.941				140.374	84.0129	140.374	2.79921
	71238.2	-136.832	71238.2	-130.4				137.891	84.6887	137.891	2.81145
	72521.2	-136.885	72521.2	-130.571				135.451	85.6221	135.451	2.83048
	73827.3	-132.556	73827.3	-127.743				133.055	86.5296	133.055	2.84927
	75156.9	-138.536	75156.9	-129.279				130.701	87.2096	130.701	2.86268
	76510.5	-139.933	76510.5	-129.153				128.389	88.0362	128.389	2.87927
	77888.4	-132.762	77888.4	-128.27				126.117	88.8542	126.117	2.89972
	79291.2	-135.779	79291.2	-127.765				123.886	89.974	123.886	2.92141
	80719.2	-136.473	80719.2	-129.325				121.695	90.6658	121.695	2.94055
	82172.9	-134.327	82172.9	-131.526				119.542	92.3606	119.542	2.96711
	83652.8	-134.873	83652.8	-135.638				117.427	94.0645	117.427	2.99029
	85159.4	-137.83	85159.4	-131.693				115.349	95.576	115.349	3.00973
	86693.1	-140.85	86693.1	-136.193				113.309	99.8394	113.309	3.03087
	88254.4	-138.212	88254.4	-130.803				111.304	128.113	111.304	3.10791
	89843.9	-135.718	89843.9	-139.545				109.335	149.897	109.335	3.18955
	91461.9	-135.283	91461.9	-125.852				107.401	151.982	107.401	3.21272
	93109.1	-136.611	93109.1	-143.68				105.501	154.063	105.501	3.2367
	94786	-140.707	94786	-139.079				103.634	155.18	103.634	3.25739
	96493.1	-140.229	96493.1	-150.503				101.801	155.457	101.801	3.26649
	98230.9	-140.367	98230.9	-146.472				100	156.741	100	3.29536
	100000	-140.543	100000	-141.345				98.2309	158.23	98.2309	3.32513
	101801	-142.614	101801	-144.038				96.4931	158.697	96.4931	3.33779
	103634	-141.924	103634	-142.21				94.786	160.138	94.786	3.36015
	105501	-141.128	105501	-142.762				93.1091	161.506	93.1091	3.37702
	107401	-141.47	107401	-143.963				91.4619	161.712	91.4619	3.38243
	109335	-141.101	109335	-146.067				89.8439	163.771	89.8439	3.41484
	111304	-142.172	111304	-146.256				88.2544	165.739	88.2544	3.44637
	113309	-143.264	113309	-151.963				86.6931	165.939	86.6931	3.46666
	115349	-142.377	115349	-146.525				85.1594	168.118	85.1594	3.52041
	117427	-140.049	117427	-146.174				83.6528	170.393	83.6528	3.56293
	119542	-144.98	119542	-145.208				82.1729	170.848	82.1729	3.57387
	121695	-143.576	121695	-150.617				80.7192	172.61	80.7192	3.60051
	123886	-144.943	123886	-143.027				79.2912	175.038	79.2912	3.63923
	126117	-139.619	126117	-143.737				77.8884	175.992	77.8884	3.66229
	128389	-136.803	128389	-140.527				76.5105	176.181	76.5105	3.67357
	130701	-143.712	130701	-146.009				75.1569	178.951	75.1569	3.72326
	133055	-143.514	133055	-144.19				73.8273	181.723	73.8273	3.7721
	135451	-141.694	135451	-142.275				72.5212	182.095	72.5212	3.78649
	137891	-146.98	137891	-142.505				71.2382	182.55	71.2382	3.81345
	140374	-144.352	140374	-145.996				69.978	186.337	69.978	3.86956
	142902	-142.738	142902	-149.609				68.74	189.816	68.74	3.91462
	145476	-143.622	145476	-145.048				67.5239	190.012	67.5239	3.93462
	148096	-142.017	148096	-141.911				66.3293	190.262	66.3293	3.95847
	150763	-141.268	150763	-144.918				65.1559	193.579	65.1559	4.01987
	153478	-145.63	153478	-144.854				64.0032	197.054	64.0032	4.08846
	156242	-146.925	156242	-149.665				62.8709	197.909	62.8709	4.13062
	159056	-142.751	159056	-150.11				61.7586	198.592	61.7586	4.24674
	161921	-146.979	161921	-147.867				60.666	205.463	60.666	4.35393
	164837	-143.049	164837	-151.743				59.5928	233.637	59.5928	4.39622
	167806	-140.792	167806	-150.398				58.5385	253.384	58.5385	4.48435
	170828	-142.143	170828	-147.981				57.5029	253.718	57.5029	4.57861
	173904	-144.19	173904	-143.093				56.4856	254.193	56.4856	4.62941
	177036	-141.506	177036	-156.39				55.4863	255.855	55.4863	4.67244
	180225	-141.836	180225	-151.303				54.5047	261.205	54.5047	4.74324
	183470	-145.177	183470	-147.933				53.5405	266.24	53.5405	4.80018
	186775	-144.249	186775	-145.405				52.5933	270.544	52.5933	4.82575
	190138	-143.468	190138	-146.564				51.6628	273.799	51.6628	4.85788
	193563	-147.624	193563	-149.647				50.7489	274.667	50.7489	4.89108
	197049	-144.717	197049	-149.813				49.8511	280.278	49.8511	4.9709
	200598	-145.17	200598	-150.724				48.9691	286.554	48.9691	5.06499
	204210	-147.745	204210	-145.25				48.1028	288.166	48.1028	5.09909
	207888	-149.256	207888	-146.356				47.2518	288.465	47.2518	5.11683
	211632	-149.103	211632	-145.178				46.4159	288.841	46.4159	5.15368
	215443	-147.413	215443	-150.894				45.5947	290.326	45.5947	5.22738
	219324	-151.483	219324	-158.06				44.7881	297.021	44.7881	5.32644
	223274	-148.94	223274	-150.065				43.9958	303.738	43.9958	5.38366
	227295	-145.624	227295	-143.733				43.2174	306.005	43.2174	5.39618
	231388	-152.962	231388	-150.044				42.4529	307.437	42.4529	5.41407
	235555	-147.505	235555	-150.87				41.7018	308.49	41.7018	5.43398
	239798	-145.701	239798	-150.99				40.9641	309.139	40.9641	5.45085
	244116	-147.254	244116	-147.261				40.2394	313.827	40.2394	5.49407
	248513	-146.23	248513	-150.746				39.5275	321.145	39.5275	5.55114
	252988	-145.543	252988	-148.512				38.8282	324.452	38.8282	5.58617
	257545	-150.002	257545	-146.639				38.1413	325.13	38.1413	5.61005
	262183	-146.486	262183	-149.203				37.4665	325.576	37.4665	5.63603
	266905	-151.343	266905	-148.286				36.8037	325.931	36.8037	5.66506
	271712	-149.317	271712	-150.859				36.1526	326.485	36.1526	5.71587
	276605	-147.091	276605	-148.579				35.513	331.294	35.513	5.77559
	281587	-145.457	281587	-146.288				34.8847	343.678	34.8847	5.81934
	286658	-147.971	286658	-150.954				34.2676	352.675	34.2676	5.85602
	291821	-145.657	291821	-156.573				33.6614	354.005	33.6614	5.8996
	297076	-145.005	297076	-147.805				33.0659	354.293	33.0659	5.93106
	302427	-152.694	302427	-147.501				32.4809	354.686	32.4809	5.94725
	307873	-153.582	307873	-150.028				31.9063	355.133	31.9063	5.98734
	313418	-148.187	313418	-148.575				31.3418	355.491	31.3418	6.04998
	319063	-145.869	319063	-149.02				30.7873	356.536	30.7873	6.11728
	324809	-146.041	324809	-150.208				30.2427	364.423	30.2427	6.161
	330659	-152.792	330659	-154.679				29.7076	379.471	29.7076	6.1967
	336614	-147.643	336614	-146.219				29.1821	388.901	29.1821	6.24607
	342676	-149.838	342676	-146.04				28.6658	390.725	28.6658	6.28831
	348848	-152.543	348848	-146.682				28.1587	391.441	28.1587	6.31665
	355130	-150.878	355130	-153.725				27.6605	392.05	27.6605	6.36122
	361526	-153.72	361526	-149.772				27.1712	392.529	27.1712	6.43806
	368037	-151.648	368037	-151.67				26.6905	393.016	26.6905	6.50538
	374665	-149.485	374665	-151.152				26.2183	393.76	26.2183	6.59156
	381413	-149.109	381413	-148.123				25.7545	395.864	25.7545	6.68265
	388282	-150.229	388282	-152.205				25.2989	405.431	25.2989	6.73812
	395275	-152.255	395275	-154.53				24.8513	422.425	24.8513	6.78672
	402394	-150.925	402394	-149.25				24.4116	434.209	24.4116	6.84769
	409641	-150.609	409641	-152.924				23.9798	437.337	23.9798	6.93062
	417018	-153.917	417018	-150.319				23.5555	438.143	23.5555	7.02499
	424529	-152.729	424529	-149.42				23.1388	438.872	23.1388	7.10157
	432174	-152.444	432174	-149.057				22.7295	439.572	22.7295	7.1415
	439958	-151.931	439958	-148.125				22.3273	440.407	22.3273	7.15631
	447881	-153.917	447881	-151.001				21.9324	441.361	21.9324	7.18725
	455947	-153.893	455947	-149.868				21.5444	442.35	21.5444	7.26325
	464159	-153.808	464159	-147.482				21.1632	443.396	21.1632	7.34156
	472518	-153.931	472518	-151.515				20.7888	444.569	20.7888	7.40107
	481028	-149.854	481028	-147.92				20.421	448.844	20.421	7.45533
	489691	-153.136	489691	-151.451				20.0598	462.334	20.0598	7.51465
	498511	-145.192	498511	-149.846				19.7049	476.353	19.7049	7.6175
	507489	-149.934	507489	-149.517				19.3563	481.181	19.3563	7.76248
	516628	-153.793	516628	-151.294				19.0138	482.145	19.0138	7.91758
	525933	-152.442	525933	-148.178				18.6775	483.308	18.6775	8.05312
	535405	-149.409	535405	-150.683				18.347	484.539	18.347	8.16269
	545047	-152.674	545047	-152.608				18.0225	485.736	18.0225	8.26654
	554863	-152.321	554863	-151.708				17.7036	487.007	17.7036	8.34652
	564856	-152.052	564856	-153.676				17.3904	488.226	17.3904	8.42773
	575029	-150.298	575029	-151.436				17.0828	489.426	17.0828	8.53409
	585385	-150.122	585385	-153.82				16.7806	490.589	16.7806	8.61311
	595928	-151.004	595928	-150.85				16.4837	491.415	16.4837	8.65669
	606661	-152.929	606661	-151.065				16.1921	492.022	16.1921	8.69267
	617586	-152.759	617586	-152.167				15.9056	492.718	15.9056	8.75494
	628709	-152.399	628709	-151.117				15.6242	498.948	15.6242	8.90236
	640032	-151.609	640032	-150.162				15.3478	510.883	15.3478	9.10799
	651559	-151.585	651559	-151.574				15.0763	528.188	15.0763	9.27265
	663293	-151.963	663293	-150.101				14.8096	550.779	14.8096	9.39827
	675239	-151.451	675239	-150.612				14.5476	564.857	14.5476	9.49726
	687400	-152.194	687400	-150.924				14.2902	568.545	14.2902	9.57223
	699780	-150.593	699780	-149.862				14.0374	570.619	14.0374	9.65049
	712382	-150.97	712382	-150.261				13.7891	572.646	13.7891	9.70879
	725212	-153.605	725212	-150.437				13.5451	574.627	13.5451	9.74736
	738273	-152.496	738273	-151.197				13.3055	576.851	13.3055	9.78343
	751569	-151.342	751569	-151.776				13.0701	579.338	13.0701	9.817
	765105	-151.39	765105	-149.631				12.8389	581.808	12.8389	9.85493
	778884	-151.18	778884	-153.333				12.6118	584.267	12.6118	9.89722
	792912	-151.174	792912	-152.77				12.3886	586.27	12.3886	9.94346
	807192	-151.267	807192	-149.162				12.1695	587.793	12.1695	9.99363
	821729	-151.988	821729	-149.567				11.9542	590.125	11.9542	10.0416
	836528	-151.858	836528	-150.294				11.7427	593.32	11.7427	10.0873
	851594	-151.48	851594	-151.385				11.5349	599.173	11.5349	10.1297
	866931	-151.723	866931	-153.961				11.3309	607.809	11.3309	10.1688
	882544	-151.923	882544	-151.91				11.1304	617.11	11.1304	10.2088
	898439	-151.806	898439	-151.159				10.9335	626.755	10.9335	10.2519
	914619	-151.808	914619	-152.299				10.7401	636.779	10.7401	10.298
	931091	-151.094	931091	-152.284				10.5501	648.506	10.5501	10.3394
	947860	-151.449	947860	-157.828				10.3634	661.999	10.3634	10.376
	964931	-151.255	964931	-158.934				10.1801	676.44	10.1801	10.4134
	982309	-151.815	982309	-153.643				10	689.475	10	10.4493
	1000000	-152.378	1000000	-151.627

## Sheet: Figure 3b
	Time (sec)	Frequency (Hz)	Time (sec)	Frequency (Hz)
	curve (i)		curve (ii)
	0.01	-4.54747e-13	0.01	-0.26917
	0.02	20.0251	0.02	-0.30297
	0.03	23.9722	0.03	-0.17081
	0.04	2.61618	0.04	-0.12264
	0.05	-21.2843	0.05	-0.09946
	0.06	-33.1851	0.06	-0.046
	0.07	-16.0496	0.07	-0.08473
	0.08	3.90122	0.08	-0.23578
	0.09	43.5399	0.09	-0.20629
	0.1	27.9393	0.1	-0.22847
	0.11	-0.86598	0.11	-0.25184
	0.12	22.5644	0.12	-0.22442
	0.13	61.4665	0.13	-0.09846
	0.14	51.5018	0.14	-0.24777
	0.15	37.0133	0.15	-0.13633
	0.16	32.6276	0.16	-0.10059
	0.17	9.35757	0.17	-0.23393
	0.18	15.2485	0.18	-0.28304
	0.19	37.4087	0.19	-0.21406
	0.2	38.7812	0.2	-0.19554
	0.21	-2.40479	0.21	-0.1862
	0.22	-21.9063	0.22	-0.13063
	0.23	-14.7941	0.23	-0.1635
	0.24	-11.2778	0.24	-0.21349
	0.25	18.3217	0.25	-0.29076
	0.26	44.0394	0.26	-0.21116
	0.27	26.326	0.27	-0.27316
	0.28	32.2209	0.28	-0.20809
	0.29	54.2286	0.29	-0.25835
	0.3	62.8139	0.3	-0.25341
	0.31	48.5635	0.31	-0.26763
	0.32	35.3081	0.32	-0.14477
	0.33	43.9054	0.33	-0.16102
	0.34	28.7021	0.34	-0.26191
	0.35	30.1958	0.35	-0.14086
	0.36	41.947	0.36	-0.18854
	0.37	30.3474	0.37	-0.23384
	0.38	-5.4841	0.38	-0.10936
	0.39	-16.6193	0.39	-0.14204
	0.4	-45.6727	0.4	-0.10095
	0.41	-18.5453	0.41	-0.20506
	0.42	23.3305	0.42	-0.25583
	0.43	28.8207	0.43	-0.27058
	0.44	17.5764	0.44	-0.30017
	0.45	18.5112	0.45	-0.26307
	0.46	46.534	0.46	-0.09949
	0.47	67.4457	0.47	-0.16271
	0.48	32.6848	0.48	-0.21363
	0.49	20.7094	0.49	-0.13902
	0.5	21.4197	0.5	-0.12067
	0.51	2.86374	0.51	-0.27422
	0.52	20.0444	0.52	-0.23545
	0.53	51.606	0.53	-0.30171
	0.54	1.70393	0.54	-0.15356
	0.55	-6.85938	0.55	-0.11079
	0.56	-1.14258	0.56	-0.05561
	0.57	-24.2849	0.57	-0.12632
	0.58	15.3639	0.58	-0.25419
	0.59	41.8351	0.59	-0.11037
	0.6	20.8049	0.6	-0.21387
	0.61	30.7376	0.61	-0.29295
	0.62	42.2037	0.62	-0.19836
	0.63	64.3336	0.63	-0.14071
	0.64	67.1877	0.64	-0.22137
	0.65	30.4944	0.65	-0.12531
	0.66	53.8576	0.66	-0.06198
	0.67	30.0678	0.67	-0.19932
	0.68	4.50669	0.68	-0.26292
	0.69	54.6528	0.69	-0.22633
	0.7	51.7337	0.7	-0.29421
	0.71	1.07622	0.71	-0.17488
	0.72	-5.68292	0.72	-0.07966
	0.73	-27.3007	0.73	-0.16389
	0.74	-14.899	0.74	-0.19189
	0.75	43.8242	0.75	-0.29196
	0.76	17.35	0.76	-0.25535
	0.77	13.8851	0.77	-0.17171
	0.78	12.417	0.78	-0.12813
	0.79	28.739	0.79	-0.07722
	0.8	89.4212	0.8	-0.10403
	0.81	35.4183	0.81	-0.10072
	0.82	22.9155	0.82	-0.14182
	0.83	40.1311	0.83	-0.0791
	0.84	5.50871	0.84	-0.14821
	0.85	32.0833	0.85	-0.16927
	0.86	61.325	0.86	-0.21292
	0.87	7.90902	0.87	-0.10519
	0.88	-4.51513	0.88	-0.10038
	0.89	-7.15458	0.89	-0.21142
	0.9	-11.8028	0.9	-0.15699
	0.91	2.55197	0.91	-0.18313
	0.92	8.56268	0.92	-0.27581
	0.93	29.7404	0.93	-0.21168
	0.94	17.8308	0.94	-0.15457
	0.95	-4.25593	0.95	-0.19686
	0.96	61.2883	0.96	-0.27286
	0.97	65.0933	0.97	-0.29796
	0.98	24.6142	0.98	-0.28132
	0.99	55.8187	0.99	-0.19856
	1	22.3484	1	-0.18898
	1.01	8.19535	1.01	-0.17567
	1.02	56.5097	1.02	-0.0773
	1.03	46.5718	1.03	-0.06872
	1.04	35.5129	1.04	-0.20106
	1.05	8.35219	1.05	-0.13271
	1.06	-13.2675	1.06	-0.11503
	1.07	11.6472	1.07	-0.19218
	1.08	30.9354	1.08	-0.21683
	1.09	35.2848	1.09	-0.10082
	1.1	46.1407	1.1	-0.13565
	1.11	5.89501	1.11	-0.18297
	1.12	19.4201	1.12	-0.20298
	1.13	77.3666	1.13	-0.28689
	1.14	47.4177	1.14	-0.19424
	1.15	43.3525	1.15	-0.21069
	1.16	53.6256	1.16	-0.14603
	1.17	11.4663	1.17	-0.13427
	1.18	27.7228	1.18	-0.15641
	1.19	37.2173	1.19	-0.21282
	1.2	26.3607	1.2	-0.12125
	1.21	20.8494	1.21	-0.06165
	1.22	-23.2497	1.22	-0.06931
	1.23	-34.4843	1.23	-0.12852
	1.24	9.41391	1.24	-0.15498
	1.25	15.5212	1.25	-0.2157
	1.26	50.9895	1.26	-0.2588
	1.27	28.9988	1.27	-0.28259
	1.28	5.39555	1.28	-0.24046
	1.29	55.697	1.29	-0.08621
	1.3	56.9984	1.3	-0.24592
	1.31	30.8523	1.31	-0.27393
	1.32	47.8369	1.32	-0.10609
	1.33	14.0493	1.33	-0.19652
	1.34	-10.9338	1.34	-0.21103
	1.35	30.6491	1.35	-0.2024
	1.36	38.5456	1.36	-0.24305
	1.37	18.7325	1.37	-0.1996
	1.38	-7.58696	1.38	-0.09833
	1.39	-26.264	1.39	-0.10826
	1.4	1.89659	1.4	-0.11666
	1.41	7.83615	1.41	-0.18443
	1.42	36.1499	1.42	-0.21408
	1.43	57.6863	1.43	-0.10168
	1.44	20.5345	1.44	-0.14163
	1.45	35.5298	1.45	-0.08604
	1.46	74.0173	1.46	-0.17057
	1.47	51.7445	1.47	-0.13527
	1.48	47.6078	1.48	-0.14463
	1.49	40.4384	1.49	-0.11121
	1.5	23.2225	1.5	-0.23009
	1.51	21.1952	1.51	-0.20744
	1.52	30.7009	1.52	-0.23928
	1.53	40.4626	1.53	-0.21936
	1.54	13.8621	1.54	-0.12232
	1.55	-10.9417	1.55	-0.1001
	1.56	-4.88083	1.56	-0.06044
	1.57	-8.64554	1.57	-0.22025
	1.58	-4.20097	1.58	-0.20274
	1.59	47.0359	1.59	-0.13994
	1.6	43.6951	1.6	-0.15042
	1.61	11.301	1.61	-0.23912
	1.62	33.4274	1.62	-0.17296
	1.63	46.7957	1.63	-0.16504
	1.64	52.3319	1.64	-0.19341
	1.65	42.5598	1.65	-0.22222
	1.66	31.3686	1.66	-0.21916
	1.67	18.6318	1.67	-0.26969
	1.68	7.78704	1.68	-0.28502
	1.69	13.321	1.69	-0.29854
	1.7	16.0816	1.7	-0.25829
	1.71	-20.8738	1.71	-0.03333
	1.72	-40.9895	1.72	-0.10301
	1.73	-25.603	1.73	-0.2308
	1.74	-24.1191	1.74	-0.0788
	1.75	6.90713	1.75	-0.10905
	1.76	41.1486	1.76	-0.16669
	1.77	16.3858	1.77	-0.13581
	1.78	27.1388	1.78	-0.08993
	1.79	43.6205	1.79	-0.08497
	1.8	52.7354	1.8	-0.11208
	1.81	39.9014	1.81	-0.11742
	1.82	24.8798	1.82	-0.21161
	1.83	27.2149	1.83	-0.24244
	1.84	28.7152	1.84	-0.21352
	1.85	37.0673	1.85	-0.05186
	1.86	54.779	1.86	-0.16774
	1.87	33.5698	1.87	-0.12957
	1.88	-15.1642	1.88	-0.07442
	1.89	-9.10194	1.89	-0.19461
	1.9	-14.0435	1.9	-0.2544
	1.91	-11.9952	1.91	-0.08805
	1.92	23.5472	1.92	-0.1311
	1.93	28.5083	1.93	-0.05235
	1.94	5.1048	1.94	-0.08057
	1.95	15.1233	1.95	-0.01916
	1.96	42.1863	1.96	-0.13029
	1.97	55.2173	1.97	-0.13108
	1.98	34.8192	1.98	-0.06705
	1.99	23.1104	1.99	-0.1856
	2	17.4237	2	-0.20966
	2.01	2.92953	2.01	-0.09628
	2.02	18.2939	2.02	-0.12615
	2.03	37.1012	2.03	-0.26207
	2.04	-8.34651	2.04	-0.22019
	2.05	-26.7015	2.05	-0.07705
	2.06	-17.8834	2.06	-0.0798
	2.07	-43.5255	2.07	-0.14006
	2.08	-9.71155	2.08	-0.13175
	2.09	32.3342	2.09	-0.14501
	2.1	15.9001	2.1	-0.17385
	2.11	8.65332	2.11	-0.18324
	2.12	10.084	2.12	-0.09157
	2.13	44.2907	2.13	-0.2143
	2.14	47.2445	2.14	-0.09679
	2.15	12.9176	2.15	-0.09676
	2.16	26.3639	2.16	-0.24498
	2.17	19.747	2.17	-0.2458
	2.18	-1.64369	2.18	-0.06923
	2.19	41.2849	2.19	-0.13435
	2.2	42.9058	2.2	-0.14579
	2.21	-6.10339	2.21	-0.06924
	2.22	1.4074	2.22	-0.14377
	2.23	-21.5396	2.23	-0.22128
	2.24	-10.0229	2.24	-0.10223
	2.25	35.1863	2.25	-0.20355
	2.26	17.8071	2.26	-0.2211
	2.27	26.136	2.27	-0.22125
	2.28	12.0798	2.28	-0.09232
	2.29	5.2698	2.29	-0.0863
	2.3	50.1521	2.3	-0.19547
	2.31	19.6873	2.31	-0.14302
	2.32	5.56446	2.32	-0.11068
	2.33	18.1757	2.33	-0.26485
	2.34	-18.3526	2.34	-0.23661
	2.35	-0.04901	2.35	-0.19952
	2.36	37.8661	2.36	-0.24336
	2.37	8.94944	2.37	-0.18358
	2.38	-13.3667	2.38	-0.06302
	2.39	-20.3393	2.39	-0.1702
	2.4	-36.099	2.4	-0.23431
	2.41	-3.5366	2.41	-0.12814
	2.42	15.171	2.42	-0.17084
	2.43	13.7976	2.43	-0.06866
	2.44	3.53292	2.44	-0.11589
	2.45	-9.13124	2.45	-0.13434
	2.46	27.4943	2.46	-0.13602
	2.47	35.1872	2.47	-0.11441
	2.48	-0.02262	2.48	-0.05317
	2.49	26.9888	2.49	-0.24821
	2.5	-2.87147	2.5	-0.12295
	2.51	-15.7766	2.51	-0.04633
	2.52	27.6217	2.52	-0.09137
	2.53	5.1657	2.53	-0.11003
	2.54	-20.8196	2.54	-0.14132
	2.55	-17.5178	2.55	-0.16164
	2.56	-35.1219	2.56	-0.2564
	2.57	-18.048	2.57	-0.183
	2.58	-6.62918	2.58	-0.08301
	2.59	9.59242	2.59	-0.08919
	2.6	38.1561	2.6	-0.08374
	2.61	-15.9554	2.61	-0.000370508
	2.62	-4.0826	2.62	-0.18567
	2.63	54.949	2.63	-0.20844
	2.64	34.4668	2.64	-0.08299
	2.65	26.2543	2.65	-0.15324
	2.66	30.5125	2.66	-0.16669
	2.67	-12.4671	2.67	-0.06525
	2.68	0.34435	2.68	-0.09936
	2.69	30.0504	2.69	-0.08825
	2.7	-0.3578	2.7	-0.16207
	2.71	-17.8073	2.71	-0.0379
	2.72	-39.3047	2.72	-0.18563
	2.73	-38.2148	2.73	-0.22067
	2.74	-9.35621	2.74	-0.15759
	2.75	-3.95523	2.75	-0.15275
	2.76	30.3943	2.76	-0.18485
	2.77	35.2254	2.77	-0.17085
	2.78	-8.47234	2.78	-0.11755
	2.79	40.7575	2.79	-0.03487
	2.8	56.6358	2.8	-0.07285
	2.81	9.28036	2.81	-0.03203
	2.82	29.2292	2.82	-0.16057
	2.83	7.26414	2.83	-0.22247
	2.84	-0.60862	2.84	-0.13258
	2.85	31.1975	2.85	-0.1311
	2.86	11.3949	2.86	-0.16569
	2.87	27.5263	2.87	-0.24405
	2.88	-6.37888	2.88	-0.14042
	2.89	-62.2316	2.89	-0.08314
	2.9	-38.651	2.9	-0.25815
	2.91	-27.0424	2.91	-0.10857
	2.92	-13.4041	2.92	-0.02671
	2.93	25.154	2.93	-0.06897
	2.94	-22.6074	2.94	-0.03049
	2.95	-19.3999	2.95	-0.18173
	2.96	55.868	2.96	-0.18649
	2.97	37.852	2.97	-0.22035
	2.98	31.8072	2.98	-0.19612
	2.99	30.767	2.99	-0.15227
	3	-5.76656	3	-0.08731
	3.01	6.9418	3.01	-0.10368
	3.02	35.7841	3.02	-0.1551
	3.03	22.0946	3.03	-0.06913
	3.04	-3.0575	3.04	-0.05778
	3.05	-31.5898	3.05	-0.16757
	3.06	-30.017	3.06	-0.10915
	3.07	-21.3905	3.07	-0.21925
	3.08	-20.2044	3.08	-0.1087
	3.09	22.4088	3.09	-0.05442
	3.1	20.1291	3.1	-0.05511
	3.11	-10.2081	3.11	-0.15703
	3.12	30.3475	3.12	-0.24292
	3.13	49.2606	3.13	-0.28208
	3.14	27.4155	3.14	-0.18726
	3.15	32.2064	3.15	-0.17205
	3.16	24.076	3.16	-0.15394
	3.17	6.32916	3.17	-0.05428
	3.18	19.2033	3.18	-0.08475
	3.19	18.5124	3.19	-0.04472
	3.2	45.9597	3.2	-0.04378
	3.21	-2.69375	3.21	-0.17533
	3.22	-36.3992	3.22	-0.18423
	3.23	-42.7615	3.23	-0.19832
	3.24	-42.4909	3.24	-0.11069
	3.25	8.31133	3.25	-0.01525
	3.26	49.6078	3.26	-0.02377
	3.27	12.3301	3.27	-0.0713
	3.28	1.61899	3.28	-0.12854
	3.29	36.5188	3.29	-0.2417
	3.3	43.568	3.3	-0.22657
	3.31	34.8245	3.31	-0.21254
	3.32	22.0966	3.32	-0.20099
	3.33	-8.41829	3.33	-0.06314
	3.34	-6.5402	3.34	-0.04197
	3.35	7.52785	3.35	-0.06348
	3.36	14.6006	3.36	-0.11529
	3.37	15.8268	3.37	-0.10044
	3.38	-40.0239	3.38	-0.22052
	3.39	-34.3755	3.39	-0.20558
	3.4	-20.6475	3.4	-0.20939
	3.41	-37.877	3.41	-0.03896
	3.42	4.344	3.42	-0.0441
	3.43	11.1957	3.43	0.0266
	3.44	-19.4233	3.44	-0.16579
	3.45	13.5561	3.45	-0.24981
	3.46	30.6386	3.46	-0.11984
	3.47	33.8688	3.47	-0.10912
	3.48	33.605	3.48	-0.2337
	3.49	10.5685	3.49	-0.10687
	3.5	-1.0776	3.5	-0.11589
	3.51	6.96445	3.51	-0.15672
	3.52	8.01226	3.52	-0.23112
	3.53	42.0178	3.53	-0.10476
	3.54	13.3324	3.54	-0.04313
	3.55	-34.915	3.55	-0.16698
	3.56	-14.1877	3.56	-0.19191
	3.57	-30.4566	3.57	-0.17241
	3.58	-5.88895	3.58	-0.15589
	3.59	39.6091	3.59	-0.11229
	3.6	17.5861	3.6	-0.09175
	3.61	1.25164	3.61	-0.03427
	3.62	33.5664	3.62	-0.11203
	3.63	43.7564	3.63	-0.22101
	3.64	42.1861	3.64	-0.20724
	3.65	22.7252	3.65	-0.10254
	3.66	-12.7857	3.66	-0.1236
	3.67	-5.63671	3.67	-0.12521
	3.68	-14.4838	3.68	-0.08084
	3.69	3.66	3.69	-0.09262
	3.7	24.1969	3.7	-0.14128
	3.71	-48.5892	3.71	-0.27129
	3.72	-43.1128	3.72	-0.21843
	3.73	-7.37226	3.73	-0.27448
	3.74	-21.857	3.74	-0.20383
	3.75	11.585	3.75	-0.10457
	3.76	36.3138	3.76	-0.09272
	3.77	-0.40844	3.77	-0.07661
	3.78	12.2424	3.78	-0.20585
	3.79	15.9785	3.79	-0.24979
	3.8	18.5658	3.8	-0.18069
	3.81	26.7831	3.81	-0.06425
	3.82	-4.24035	3.82	-0.08685
	3.83	2.28542	3.83	-0.12654
	3.84	-14.5494	3.84	-0.03162
	3.85	-40.7971	3.85	-0.10642
	3.86	10.4035	3.86	-0.0989
	3.87	-2.08143	3.87	-0.20336
	3.88	-61.7222	3.88	-0.21605
	3.89	-19.4422	3.89	-0.14008
	3.9	-43.5392	3.9	-0.10785
	3.91	-39.7916	3.91	-0.16757
	3.92	16.8647	3.92	-0.18299
	3.93	5.2547	3.93	-0.21142
	3.94	3.78028	3.94	-0.20054
	3.95	5.50024	3.95	-0.16443
	3.96	11.9424	3.96	-0.23538
	3.97	42.7249	3.97	-0.21926
	3.98	14.9065	3.98	-0.22241
	3.99	-5.53801	3.99	-0.20078
	4	8.66628	4	-0.08901
	4.01	-20.837	4.01	-0.01266
	4.02	-7.78003	4.02	-0.07514
	4.03	20.4454	4.03	-0.05763
	4.04	-35.677	4.04	-0.23572
	4.05	-38.6061	4.05	-0.27396
	4.06	-30.4543	4.06	-0.22627
	4.07	-46.0036	4.07	-0.14821
	4.08	-11.644	4.08	-0.08006
	4.09	20.1954	4.09	-0.06227
	4.1	-1.31034	4.1	-0.10628
	4.11	11.0008	4.11	-0.17013
	4.12	6.6015	4.12	-0.23657
	4.13	19.2148	4.13	-0.2275
	4.14	40.6255	4.14	-0.18885
	4.15	6.00786	4.15	-0.19843
	4.16	18.0002	4.16	-0.21957
	4.17	3.66144	4.17	-0.10454
	4.18	-21.1867	4.18	-0.03533
	4.19	20.3873	4.19	-0.01138
	4.2	2.19006	4.2	-0.11113
	4.21	-38.7359	4.21	-0.27349
	4.22	-44.2865	4.22	-0.2298
	4.23	-64.1268	4.23	-0.26357
	4.24	-52.5609	4.24	-0.09721
	4.25	-2.98088	4.25	-0.05384
	4.26	10.4345	4.26	-0.1213
	4.27	-17.2285	4.27	-0.08422
	4.28	-18.6682	4.28	-0.13094
	4.29	4.08595	4.29	-0.24252
	4.3	35.8572	4.3	-0.17376
	4.31	12.8275	4.31	-0.17466
	4.32	-0.1226	4.32	-0.11059
	4.33	15.7169	4.33	-0.08948
	4.34	-18.8361	4.34	-0.12663
	4.35	-7.83943	4.35	-0.23595
	4.36	28.155	4.36	-0.03943
	4.37	-15.2401	4.37	-0.11034
	4.38	-32.2156	4.38	-0.2338
	4.39	-35.9232	4.39	-0.19402
	4.4	-62.4591	4.4	-0.18512
	4.41	-31.7168	4.41	-0.18301
	4.42	-2.28314	4.42	-0.14421
	4.43	2.7604	4.43	0.00805
	4.44	2.69168	4.44	-0.15834
	4.45	-2.14915	4.45	-0.23128
	4.46	29.9167	4.46	-0.24234
	4.47	44.6953	4.47	-0.22855
	4.48	15.8713	4.48	-0.18232
	4.49	27.1551	4.49	-0.17658
	4.5	23.729	4.5	-0.03872
	4.51	-14.94	4.51	-0.1332
	4.52	16.5343	4.52	-0.09125
	4.53	28.9841	4.53	-0.10165
	4.54	-5.17833	4.54	-0.09059
	4.55	-11.1682	4.55	-0.21178
	4.56	-42.5465	4.56	-0.15494
	4.57	-35.6727	4.57	-0.08768
	4.58	2.07912	4.58	-0.02772
	4.59	7.17254	4.59	-0.09342
	4.6	11.361	4.6	0.00444
	4.61	-10.9696	4.61	-0.17218
	4.62	-9.44824	4.62	-0.13903
	4.63	47.9142	4.63	-0.21363
	4.64	30.3117	4.64	-0.16722
	4.65	-0.69164	4.65	-0.11356
	4.66	16.776	4.66	-0.09311
	4.67	-11.3832	4.67	-0.06879
	4.68	-0.61922	4.68	-0.19768
	4.69	25.453	4.69	-0.11935
	4.7	1.97078	4.7	-0.10245
	4.71	-29.579	4.71	-0.05979
	4.72	-52.064	4.72	-0.13852
	4.73	-57.7102	4.73	-0.14054
	4.74	-31.9696	4.74	-0.14974
	4.75	-20.21	4.75	-0.18341
	4.76	1.07635	4.76	-0.19404
	4.77	18.428	4.77	-0.16908
	4.78	-12.3503	4.78	-0.21758
	4.79	23.0276	4.79	-0.17219
	4.8	56.3282	4.8	-0.11441
	4.81	17.4325	4.81	-0.16378
	4.82	21.9485	4.82	-0.19621
	4.83	19.3143	4.83	-0.12541
	4.84	-7.22124	4.84	-0.20663
	4.85	26.5736	4.85	-0.25215
	4.86	41.3473	4.86	-0.14937
	4.87	14.9318	4.87	-0.15351
	4.88	0.16747	4.88	-0.18222
	4.89	-27.2276	4.89	-0.13673
	4.9	-26.2966	4.9	-0.0686
	4.91	0.16448	4.91	-0.16473
	4.92	-1.31995	4.92	-0.23555
	4.93	22.1155	4.93	-0.12366
	4.94	9.28385	4.94	-0.03124
	4.95	-14.8455	4.95	-0.21527
	4.96	46.0164	4.96	-0.21809
	4.97	43.8254	4.97	-0.23507
	4.98	10.0379	4.98	-0.18181
	4.99	32.7488	4.99	-0.16655
	5	4.57042	5	-0.09037
	5.01	0.51109	5.01	-0.01632
	5.02	47.8616	5.02	-0.15746
	5.03	28.6268	5.03	-0.09042
	5.04	10.0179	5.04	-0.1717
	5.05	-12.1866	5.05	-0.1544
	5.06	-42.9628	5.06	-0.15176
	5.07	-7.68958	5.07	-0.13469
	5.08	2.80274	5.08	-0.18892
	5.09	10.2149	5.09	-0.035
	5.1	26.2137	5.1	-0.17618
	5.11	-24.5384	5.11	-0.20553
	5.12	0.73944	5.12	-0.24087
	5.13	64.086	5.13	-0.25176
	5.14	13.7992	5.14	-0.18567
	5.15	14.352	5.15	-0.15744
	5.16	25.2944	5.16	-0.05001
	5.17	-26.3919	5.17	-0.02831
	5.18	-1.04999	5.18	-0.15587
	5.19	18.0775	5.19	-0.03287
	5.2	9.76609	5.2	-0.02657
	5.21	-8.47924	5.21	0.0122
	5.22	-43.0815	5.22	-0.01136
	5.23	-36.5739	5.23	-0.02619
	5.24	-14.8994	5.24	-0.20297
	5.25	-9.38543	5.25	-0.22391
	5.26	46.3553	5.26	-0.21565
	5.27	10.7468	5.27	-0.18859
	5.28	-17.432	5.28	-0.24052
	5.29	42.2871	5.29	-0.19495
	5.3	39.5086	5.3	-0.18727
	5.31	25.5648	5.31	-0.162
	5.32	28.6358	5.32	-0.07033
	5.33	-1.14905	5.33	-0.0333
	5.34	-2.80986	5.34	-0.12042
	5.35	23.4884	5.35	-0.14602
	5.36	4.52597	5.36	-0.11803
	5.37	8.27105	5.37	-0.14306
	5.38	-31.4387	5.38	-0.21727
	5.39	-41.1835	5.39	-0.02746
	5.4	-12.2517	5.4	-0.1586
	5.41	-27.1156	5.41	-0.23538
	5.42	12.8089	5.42	-0.14596
	5.43	41.7458	5.43	-0.12437
	5.44	-7.55281	5.44	-0.21172
	5.45	14.9038	5.45	-0.20093
	5.46	37.8497	5.46	-0.23465
	5.47	19.5299	5.47	-0.22401
	5.48	40.5682	5.48	-0.14855
	5.49	20.7214	5.49	-0.07764
	5.5	-3.93219	5.5	-0.13016
	5.51	9.73702	5.51	-0.16006
	5.52	7.93828	5.52	-0.02053
	5.53	28.1036	5.53	-0.07272
	5.54	6.21758	5.54	-0.15583
	5.55	-43.4229	5.55	-0.18711
	5.56	-40.679	5.56	-0.08915
	5.57	-39.387	5.57	-0.14554
	5.58	-32.991	5.58	-0.25264
	5.59	21.3381	5.59	-0.20319
	5.6	5.82606	5.6	-0.24839
	5.61	-14.7976	5.61	-0.15807
	5.62	22.5787	5.62	-0.10308
	5.63	37.6187	5.63	-0.25242
	5.64	43.588	5.64	-0.14004
	5.65	25.7215	5.65	-0.08282
	5.66	8.57023	5.66	-0.21664
	5.67	1.66834	5.67	-0.21046
	5.68	-8.64335	5.68	-0.11261
	5.69	1.13236	5.69	-0.25906
	5.7	19.4546	5.7	-0.23129
	5.71	-35.4634	5.71	-0.04934
	5.72	-37.4059	5.72	-0.12414
	5.73	-36.0338	5.73	-0.19834
	5.74	-43.6596	5.74	-0.19997
	5.75	3.98152	5.75	-0.19692
	5.76	21.0936	5.76	-0.23131
	5.77	0.90764	5.77	-0.18334
	5.78	11.1506	5.78	-0.1215
	5.79	27.9113	5.79	-0.08426
	5.8	47.5126	5.8	-0.05722
	5.81	36.8982	5.81	-0.12364
	5.82	13.7312	5.82	-0.05124
	5.83	31.4183	5.83	-0.20479
	5.84	18.5047	5.84	-0.14866
	5.85	-2.17868	5.85	-0.2064
	5.86	39.0691	5.86	-0.14326
	5.87	12.86	5.87	-0.11235
	5.88	-33.0439	5.88	-0.03915
	5.89	-21.627	5.89	-0.09337
	5.9	-45.5123	5.9	-0.16651
	5.91	-15.9817	5.91	-0.24675
	5.92	18.3991	5.92	-0.26637
	5.93	3.4564	5.93	-0.27422
	5.94	-6.31861	5.94	-0.25239
	5.95	-1.4708	5.95	-0.20093
	5.96	38.0037	5.96	-0.05375
	5.97	55.8528	5.97	-0.14162
	5.98	13.1641	5.98	-0.13763
	5.99	1.52476	5.99	-0.09658
	6	8.25862	6	-0.27434
	6.01	-25.7362	6.01	-0.09081
	6.02	13.2408	6.02	-0.06471
	6.03	29.8947	6.03	-0.14515
	6.04	-22.9283	6.04	-0.15894
	6.05	-21.2372	6.05	-0.03319
	6.06	-29.0781	6.06	-0.26369
	6.07	-38.2498	6.07	-0.18307
	6.08	-3.17369	6.08	-0.17958
	6.09	12.9072	6.09	-0.09215
	6.1	12.7341	6.1	-0.10894
	6.11	8.26638	6.11	-0.09553
	6.12	5.62594	6.12	-0.08932
	6.13	47.235	6.13	-0.29243
	6.14	37.0472	6.14	-0.19844
	6.15	19.3861	6.15	-0.16709
	6.16	37.6428	6.16	-0.15484
	6.17	-0.59507	6.17	-0.12551
	6.18	-6.11153	6.18	-0.09468
	6.19	38.5538	6.19	-0.23183
	6.2	28.6484	6.2	-0.16921
	6.21	-9.13042	6.21	0.0197
	6.22	-22.7819	6.22	-0.03948
	6.23	-29.9919	6.23	-0.09306
	6.24	-8.30771	6.24	-0.11294
	6.25	6.95362	6.25	-0.20315
	6.26	20.523	6.26	-0.10752
	6.27	10.8635	6.27	-0.16263
	6.28	-11.7991	6.28	-0.09188
	6.29	32.3314	6.29	-0.05795
	6.3	61.4973	6.3	-0.07121
	6.31	23.9452	6.31	-0.03503
	6.32	14.0189	6.32	-0.17412
	6.33	23.0083	6.33	-0.22721
	6.34	-12.6015	6.34	-0.23199
	6.35	13.9201	6.35	-0.24811
	6.36	29.1099	6.36	-0.22052
	6.37	2.70377	6.37	-0.08375
	6.38	-10.1092	6.38	-0.16963
	6.39	-33.4872	6.39	-0.13162
	6.4	-43.9578	6.4	-0.08248
	6.41	-20.6512	6.41	-0.02174
	6.42	-9.93631	6.42	-0.02598
	6.43	13.696	6.43	-0.01379
	6.44	-0.29029	6.44	-0.02718
	6.45	-25.6869	6.45	-0.0272
	6.46	36.9433	6.46	-0.04402
	6.47	48.9147	6.47	-0.07283
	6.48	-1.23308	6.48	-0.01424
	6.49	18.5552	6.49	-0.16894
	6.5	-18.9774	6.5	-0.21232
	6.51	-34.8251	6.51	-0.07671
	6.52	7.33398	6.52	-0.02017
	6.53	-1.83638	6.53	-0.08348
	6.54	-9.84634	6.54	-0.19926
	6.55	-23.891	6.55	-0.20254
	6.56	-63.7919	6.56	-0.26415
	6.57	-28.789	6.57	-0.23904
	6.58	0.8376	6.58	-0.02934
	6.59	11.3856	6.59	-0.0434
	6.6	37.863	6.6	0.01752
	6.61	-2.87432	6.61	0.02024
	6.62	26.7127	6.62	-0.06401
	6.63	61.3379	6.63	-0.07422
	6.64	26.5269	6.64	-0.02546
	6.65	15.5184	6.65	-0.09608
	6.66	26.6472	6.66	-0.23231
	6.67	-14.339	6.67	-0.14158
	6.68	1.35352	6.68	-0.10564
	6.69	17.1562	6.69	-0.24252
	6.7	6.70343	6.7	-0.09409
	6.71	5.09239	6.71	-0.07459
	6.72	-34.4049	6.72	-0.10361
	6.73	-38.3152	6.73	-0.05233
	6.74	-24.2327	6.74	-0.01848
	6.75	14.9229	6.75	-0.20631
	6.76	33.6472	6.76	-0.16361
	6.77	12.8778	6.77	-0.03067
	6.78	-6.64173	6.78	-0.02653
	6.79	37.9875	6.79	-0.07787
	6.8	59.3992	6.8	-0.01089
	6.81	35.6356	6.81	-0.03179
	6.82	29.5164	6.82	-0.15565
	6.83	4.62158	6.83	-0.2297
	6.84	-16.224	6.84	-0.04497
	6.85	9.56758	6.85	0.00764
	6.86	17.82	6.86	-0.12186
	6.87	3.27398	6.87	-0.18774
	6.88	-39.2242	6.88	-0.09283
	6.89	-45.8145	6.89	-0.25198
	6.9	-36.2972	6.9	-0.18653
	6.91	-34.439	6.91	-0.08061
	6.92	6.65105	6.92	-0.04776
	6.93	17.2867	6.93	-0.03506
	6.94	-15.199	6.94	-0.01843
	6.95	-2.71287	6.95	-0.06283
	6.96	29.6583	6.96	-0.09996
	6.97	21.5974	6.97	-0.10697
	6.98	11.9107	6.98	-0.12133
	6.99	17.5268	6.99	-0.24969
	7	4.70145	7	-0.15056
	7.01	1.00011	7.01	-0.1012
	7.02	14.0261	7.02	-0.13318
	7.03	23.6796	7.03	-0.16944
	7.04	4.9305	7.04	-0.09006
	7.05	-43.0338	7.05	-0.14477
	7.06	-34.328	7.06	-0.17535
	7.07	-29.2682	7.07	-0.03346
	7.08	-23.0475	7.08	-0.12806
	7.09	31.9118	7.09	-0.04296
	7.1	5.60473	7.1	-0.02974
	7.11	-9.80191	7.11	-0.0774
	7.12	19.6779	7.12	-0.14422
	7.13	43.7613	7.13	-0.24339
	7.14	44.8352	7.14	-0.16237
	7.15	35.5672	7.15	-0.12926
	7.16	21.3114	7.16	-0.16543
	7.17	13.7813	7.17	-0.09072
	7.18	-2.22836	7.18	-0.02591
	7.19	26.1573	7.19	-0.06887
	7.2	28.9861	7.2	-0.23322
	7.21	-13.5735	7.21	-0.18679
	7.22	-13.1268	7.22	-0.03479
	7.23	-21.0858	7.23	-0.25032
	7.24	-38.1256	7.24	-0.11701
	7.25	6.58183	7.25	-0.14101
	7.26	23.4609	7.26	-0.12995
	7.27	-13.1001	7.27	-0.09133
	7.28	1.58812	7.28	-0.10556
	7.29	13.9839	7.29	-0.13216
	7.3	32.0666	7.3	-0.14322
	7.31	28.225	7.31	-0.05196
	7.32	4.15624	7.32	-0.10008
	7.33	13.0912	7.33	-0.15112
	7.34	-1.91154	7.34	-0.1267
	7.35	-15.0715	7.35	-0.07828
	7.36	27.7364	7.36	-0.04562
	7.37	13.9338	7.37	-0.25682
	7.38	-35.569	7.38	-0.14159
	7.39	-18.1084	7.39	-0.18686
	7.4	-32.8004	7.4	-0.15333
	7.41	-35.6451	7.41	-0.1084
	7.42	17.1906	7.42	-0.12953
	7.43	12.3257	7.43	-0.10172
	7.44	-0.58106	7.44	-0.08823
	7.45	5.13562	7.45	-0.00537
	7.46	16.6891	7.46	-0.01489
	7.47	47.355	7.47	-0.07293
	7.48	30.7187	7.48	-0.01638
	7.49	12.2524	7.49	-0.07457
	7.5	3.23953	7.5	-0.06254
	7.51	-14.5579	7.51	-0.01226
	7.52	12.1765	7.52	0.00472
	7.53	50.072	7.53	-0.09819
	7.54	-5.97331	7.54	-0.24469
	7.55	-18.7361	7.55	-0.08163
	7.56	-7.93747	7.56	-0.24449
	7.57	-31.1542	7.57	-0.21324
	7.58	5.49091	7.58	-0.17309
	7.59	22.0492	7.59	-0.2106
	7.6	-1.37913	7.6	-0.2171
	7.61	10.2435	7.61	-0.14405
	7.62	15.6873	7.62	-0.08325
	7.63	48.4077	7.63	-0.11325
	7.64	49.2249	7.64	-0.07809
	7.65	13.3881	7.65	-0.11773
	7.66	22.5518	7.66	-0.21934
	7.67	5.47221	7.67	-0.26246
	7.68	-6.69393	7.68	-0.16667
	7.69	36.5193	7.69	-0.10592
	7.7	23.3963	7.7	-0.10711
	7.71	-17.3481	7.71	-0.20451
	7.72	-11.1074	7.72	-0.20075
	7.73	-46.4863	7.73	-0.21043
	7.74	-39.0327	7.74	-0.12463
	7.75	-3.02843	7.75	-0.02932
	7.76	7.96026	7.76	-0.01126
	7.77	-9.11569	7.77	-0.02169
	7.78	-14.9471	7.78	-0.06696
	7.79	8.94706	7.79	-0.22913
	7.8	44.9295	7.8	-0.07135
	7.81	27.4919	7.81	0.01294
	7.82	7.51531	7.82	-0.15811
	7.83	15.7345	7.83	-0.15309
	7.84	-16.6628	7.84	-0.02492
	7.85	-3.26828	7.85	-0.06445
	7.86	29.1304	7.86	-0.02612
	7.87	-3.643	7.87	-0.13697
	7.88	-26.3796	7.88	-0.1971
	7.89	-31.1426	7.89	-0.10021
	7.9	-50.7208	7.9	-0.16774
	7.91	-10.2231	7.91	-0.1633
	7.92	8.18283	7.92	-0.08235
	7.93	17.8756	7.93	-0.15397
	7.94	7.34646	7.94	-0.06456
	7.95	-10.0651	7.95	-0.11411
	7.96	31.6526	7.96	-0.22019
	7.97	38.1051	7.97	-0.1491
	7.98	-7.34623	7.98	-0.11
	7.99	10.4326	7.99	-0.12461
	8	-1.06379	8	-0.04632
	8.01	-18.2929	8.01	-0.06693
	8.02	14.6649	8.02	-0.00614
	8.03	3.6743	8.03	-0.07217
	8.04	-10.6103	8.04	-0.24998
	8.05	-16.7575	8.05	-0.2294
	8.06	-47.5775	8.06	-0.25033
	8.07	-32.3087	8.07	-0.12328
	8.08	-10.1448	8.08	-0.02449
	8.09	13.9208	8.09	-0.08239
	8.1	37.129	8.1	-0.06931
	8.11	-1.56332	8.11	-0.03008
	8.12	4.99423	8.12	-0.06512
	8.13	67.4331	8.13	-0.184
	8.14	37.3254	8.14	-0.02382
	8.15	26.197	8.15	-0.15958
	8.16	33.7806	8.16	-0.2409
	8.17	-12.9702	8.17	-0.12786
	8.18	7.81091	8.18	0.00238
	8.19	30.6652	8.19	-0.07536
	8.2	12.0439	8.2	-0.22384
	8.21	-20.3933	8.21	-0.06486
	8.22	-44.6809	8.22	-0.08096
	8.23	-50.6739	8.23	-0.26526
	8.24	-21.9142	8.24	-0.11953
	8.25	-13.2013	8.25	-0.02019
	8.26	3.65411	8.26	0.02215
	8.27	1.07377	8.27	-0.00208
	8.28	-31.0488	8.28	-0.09317
	8.29	24.8815	8.29	-0.19103
	8.3	41.8579	8.3	-0.13613
	8.31	-0.09263	8.31	0.00791
	8.32	20.7223	8.32	-0.11181
	8.33	2.99099	8.33	-0.07367
	8.34	-23.8479	8.34	-0.00762
	8.35	9.2529	8.35	0.01568
	8.36	13.5879	8.36	-0.0743
	8.37	-7.55579	8.37	-0.19963
	8.38	-42.7357	8.38	-0.1871
	8.39	-49.1763	8.39	-0.25713
	8.4	-41.924	8.4	-0.22033
	8.41	-31.2195	8.41	-0.03769
	8.42	-11.7924	8.42	-0.08118
	8.43	19.7783	8.43	-0.05968
	8.44	-1.26112	8.44	-0.00631
	8.45	-6.70918	8.45	-0.08511
	8.46	38.111	8.46	-0.24985
	8.47	34.9449	8.47	-0.19298
	8.48	21.5536	8.48	-0.02291
	8.49	29.4887	8.49	-0.13946
	8.5	-2.43855	8.5	-0.15678
	8.51	-1.48371	8.51	-0.03364
	8.52	22.4658	8.52	-0.03018
	8.53	17.2569	8.53	-0.17662
	8.54	4.60908	8.54	-0.23231
	8.55	-30.2623	8.55	-0.21157
	8.56	-34.2639	8.56	-0.24675
	8.57	-20.3052	8.57	-0.1374
	8.58	-20.9416	8.58	-0.01549
	8.59	18.1273	8.59	-0.04804
	8.6	1.59256	8.6	-0.01539
	8.61	-18.5358	8.61	-0.09134
	8.62	18.9728	8.62	-0.17596
	8.63	33.2916	8.63	-0.1871
	8.64	21.0694	8.64	-0.2332
	8.65	15.0937	8.65	-0.12977
	8.66	-7.67107	8.66	-0.13391
	8.67	-13.2749	8.67	-0.03999
	8.68	-8.80791	8.68	-0.07105
	8.69	-1.54136	8.69	-0.1728
	8.7	21.5453	8.7	-0.00701
	8.71	-12.7618	8.71	-0.13229
	8.72	-41.4923	8.72	-0.14595
	8.73	-42.0875	8.73	-0.20769
	8.74	-55.3958	8.74	-0.12572
	8.75	-19.3847	8.75	-0.11391
	8.76	21.3149	8.76	-0.1501
	8.77	-22.1976	8.77	0.04346
	8.78	-19.7333	8.78	-0.11028
	8.79	21.6216	8.79	-0.04633
	8.8	32.0924	8.8	-0.17611
	8.81	29.0965	8.81	-0.18628
	8.82	11.2133	8.82	-0.14064
	8.83	1.97059	8.83	-0.14334
	8.84	-1.74099	8.84	-0.04598
	8.85	2.95937	8.85	-0.14375
	8.86	12.8224	8.86	-0.10921
	8.87	-0.09898	8.87	-0.24897
	8.88	-48.1066	8.88	-0.23178
	8.89	-37.6613	8.89	-0.201
	8.9	-46.6942	8.9	-0.21889
	8.91	-44.4302	8.91	-0.11257
	8.92	10.7948	8.92	-0.03961
	8.93	23.9161	8.93	-0.12446
	8.94	-14.4109	8.94	-0.04221
	8.95	5.35477	8.95	-0.15249
	8.96	26.513	8.96	-0.19669
	8.97	25.9468	8.97	-0.18219
	8.98	13.4489	8.98	-0.2508
	8.99	-2.54665	8.99	-0.17966
	9	-4.25237	9	-0.01666
	9.01	-21.2203	9.01	-0.04108
	9.02	-20.9883	9.02	-0.0763
	9.03	10.7586	9.03	-0.18045
	9.04	-14.7046	9.04	-0.25727
	9.05	-55.4969	9.05	-0.2169
	9.06	-54.4971	9.06	-0.21332
	9.07	-63.5508	9.07	-0.25066
	9.08	-37.2963	9.08	-0.17034
	9.09	13.6003	9.09	-0.09059
	9.1	-8.3154	9.1	-0.01571
	9.11	-28.8286	9.11	-0.06869
	9.12	-11.9566	9.12	-0.17338
	9.13	13.4748	9.13	-0.061
	9.14	15.2079	9.14	-0.06812
	9.15	-7.27882	9.15	-0.02438
	9.16	-12.7194	9.16	-0.14398
	9.17	-32.2934	9.17	-0.13154
	9.18	-43.4162	9.18	-0.12883
	9.19	8.20214	9.19	-0.27453
	9.2	10.9327	9.2	-0.077
	9.21	-33.6363	9.21	-0.04038
	9.22	-32.5459	9.22	-0.07672
	9.23	-45.9768	9.23	-0.0164
	9.24	-47.3073	9.24	-0.1122
	9.25	-7.40402	9.25	-0.24935
	9.26	-3.87336	9.26	-0.16411
	9.27	-1.6898	9.27	-0.18125
	9.28	-1.36519	9.28	-0.15214
	9.29	15.6868	9.29	-0.01785
	9.3	45.5614	9.3	-0.15954
	9.31	14.6048	9.31	-0.13808
	9.32	3.85198	9.32	-0.03591
	9.33	15.5575	9.33	-0.0495
	9.34	-28.0442	9.34	-0.21131
	9.35	-18.6047	9.35	-0.26542
	9.36	3.78933	9.36	-0.24126
	9.37	-42.3858	9.37	-0.06217
	9.38	-70.3518	9.38	-0.02185
	9.39	-58.6814	9.39	-0.13118
	9.4	-78.1299	9.4	-0.02922
	9.41	-48.9921	9.41	-0.10209
	9.42	-0.77115	9.42	-0.08941
	9.43	-4.88595	9.43	0.00655
	9.44	-17.9557	9.44	-0.03271
	9.45	-26.2149	9.45	-0.02988
	9.46	11.6068	9.46	-0.2449
	9.47	25.4814	9.47	-0.08173
	9.48	-16.7667	9.48	-0.07739
	9.49	-10.1679	9.49	-0.10874
	9.5	-1.11328	9.5	-0.07788
	9.51	-43.8008	9.51	-0.14733
	9.52	-0.9629	9.52	-0.15988
	9.53	10.7695	9.53	-0.17484
	9.54	-32.7483	9.54	-0.06671
	9.55	-38.3959	9.55	-0.17631
	9.56	-68.2782	9.56	-0.1806
	9.57	-65.2964	9.57	-0.10086
	9.58	-18.8831	9.58	-0.18129
	9.59	-16.8699	9.59	-0.11106
	9.6	3.29291	9.6	-0.16235
	9.61	-10.0156	9.61	-0.05541
	9.62	-13.1442	9.62	-0.06047
	9.63	35.7833	9.63	-0.14378
	9.64	15.0006	9.64	-0.13605
	9.65	-0.94004	9.65	-0.16739
	9.66	22.9346	9.66	-0.15776
	9.67	-12.5285	9.67	-0.07272
	9.68	-20.052	9.68	-0.12288
	9.69	25.0012	9.69	-0.20906
	9.7	7.90037	9.7	-0.21001
	9.71	-10.8865	9.71	-0.0506
	9.72	-32.2272	9.72	-0.09679
	9.73	-61.8392	9.73	-0.11509
	9.74	-42.7195	9.74	-0.01814
	9.75	-14.2827	9.75	-0.07818
	9.76	5.94397	9.76	-0.17761
	9.77	3.75015	9.77	-0.09593
	9.78	-21.9711	9.78	-0.01236
	9.79	5.29343	9.79	-0.16535
	9.8	28.0031	9.8	-0.20099
	9.81	-12.3365	9.81	-0.0645
	9.82	-12.9637	9.82	-0.14118
	9.83	-28.0983	9.83	-0.06341
	9.84	-61.2808	9.84	-0.04992
	9.85	-13.931	9.85	-0.0544
	9.86	8.05448	9.86	-0.06248
	9.87	-24.5229	9.87	-0.15845
	9.88	-38.9475	9.88	-0.10168
	9.89	-65.3078	9.89	-0.16831
	9.9	-68.2786	9.9	-0.18215
	9.91	-27.1541	9.91	-0.18016
	9.92	-16.2062	9.92	-0.13144
	9.93	15.2739	9.93	-0.08358
	9.94	5.30569	9.94	-0.09396
	9.95	-16.4098	9.95	-0.08966
	9.96	38.9376	9.96	-0.14849
	9.97	26.5107	9.97	-0.12472
	9.98	-21.1101	9.98	-0.18396
	9.99	14.6197	9.99	-0.16962
	10	-16.008	10	-0.09549
	10.01	-22.96	10.01	-0.10229
	10.02	21.4154	10.02	-0.09506
	10.03	4.62224	10.03	-0.13599
	10.04	-11.3411	10.04	-0.07229
	10.05	-24.3865	10.05	-0.09472
	10.06	-67.7054	10.06	-0.1923
	10.07	-40.1668	10.07	-0.15599
	10.08	-11.5865	10.08	-0.15896
	10.09	1.20462	10.09	-0.14593
	10.1	12.0258	10.1	-0.11387
	10.11	-20.1059	10.11	-0.11534
	10.12	-13.8113	10.12	-0.08979
	10.13	46.8295	10.13	-0.15725
	10.14	4.8402	10.14	-0.08729
	10.15	4.65334	10.15	-0.04651
	10.16	17.219	10.16	-0.10434
	10.17	-33.3269	10.17	-0.09465
	10.18	-9.17403	10.18	-0.10844
	10.19	11.1063	10.19	-0.15934
	10.2	-1.63942	10.2	-0.1283
	10.21	-19.2572	10.21	-0.0658
	10.22	-48.7538	10.22	-0.14426
	10.23	-56.0599	10.23	-0.11735
	10.24	-37.0624	10.24	-0.11233
	10.25	-42.7908	10.25	-0.11834
	10.26	-12.5194	10.26	-0.07408
	10.27	-16.8053	10.27	-0.00211
	10.28	-50.341	10.28	-0.11438
	10.29	2.58918	10.29	-0.15221
	10.3	2.03469	10.3	-0.11243
	10.31	-22.2716	10.31	-0.10895
	10.32	1.53404	10.32	-0.13905
	10.33	-24.0754	10.33	-0.15324
	10.34	-48.3568	10.34	-0.12899
	10.35	-23.0389	10.35	-0.14757
	10.36	-12.9821	10.36	-0.08163
	10.37	-7.40182	10.37	-0.07565
	10.38	-39.6709	10.38	-0.19102
	10.39	-73.82	10.39	-0.15626
	10.4	-55.4305	10.4	-0.18789
	10.41	-42.777	10.41	-0.14993
	10.42	-14.0971	10.42	-0.04946
	10.43	8.23218	10.43	-0.04941
	10.44	-38.939	10.44	-0.08276
	10.45	-31.9052	10.45	-0.11321
	10.46	31.0737	10.46	-0.10523
	10.47	18.245	10.47	-0.09867
	10.48	15.009	10.48	-0.0489
	10.49	8.56196	10.49	-0.08686
	10.5	-25.5642	10.5	-0.13868
	10.51	-16.782	10.51	-0.07022
	10.52	-4.61019	10.52	-0.17535
	10.53	11.3683	10.53	-0.17161
	10.54	-1.97862	10.54	-0.07355
	10.55	-38.1204	10.55	-0.05173
	10.56	-41.0643	10.56	-0.08495
	10.57	-23.4705	10.57	-0.03584
	10.58	-17.2753	10.58	-0.13907
	10.59	16.8665	10.59	-0.17699
	10.6	21.1573	10.6	-0.09158
	10.61	-18.661	10.61	-0.12031
	10.62	6.01689	10.62	-0.17979
	10.63	26.7528	10.63	-0.14651
	10.64	7.02033	10.64	-0.07839
	10.65	13.7839	10.65	-0.10409
	10.66	9.85587	10.66	-0.12813
	10.67	-13.6087	10.67	-0.06177
	10.68	3.38621	10.68	-0.11578
	10.69	12.0292	10.69	-0.18109
	10.7	14.1185	10.7	-0.2072
	10.71	-23.7451	10.71	-0.05636
	10.72	-56.6214	10.72	-0.23446
	10.73	-37.8307	10.73	-0.22267
	10.74	-43.2335	10.74	-0.07983
	10.75	-29.1107	10.75	-0.19996
	10.76	16.3801	10.76	-0.16372
	10.77	-17.5547	10.77	-0.08183
	10.78	-43.3942	10.78	-0.06214
	10.79	14.0319	10.79	-0.21189
	10.8	20.0807	10.8	-0.17374
	10.81	8.04821	10.81	-0.12828
	10.82	10.9118	10.82	-0.22605
	10.83	-16.1446	10.83	-0.22668
	10.84	-22.7268	10.84	-0.14598
	10.85	-6.01614	10.85	-0.10085
	10.86	3.72158	10.86	-0.21233
	10.87	-2.64453	10.87	-0.09786
	10.88	-46.302	10.88	-0.1087
	10.89	-46.007	10.89	-0.22226
	10.9	-30.3367	10.9	-0.16143
	10.91	-36.0479	10.91	-0.08426
	10.92	4.48556	10.92	-0.05504
	10.93	18.2466	10.93	-0.0777
	10.94	-15.35	10.94	-0.13149
	10.95	0.22829	10.95	-0.08806
	10.96	28	10.96	-0.21273
	10.97	26.3322	10.97	-0.12612
	10.98	20.8013	10.98	-0.19209
	10.99	12.1789	10.99	-0.14103
	11	2.4798	11	-0.0546
	11.01	-11.277	11.01	-0.04369
	11.02	1.42498	11.02	-0.03865
	11.03	23.6898	11.03	-0.18999
	11.04	-17.7337	11.04	-0.17836
	11.05	-52.7139	11.05	-0.14036
	11.06	-45.8513	11.06	-0.23091
	11.07	-63.3696	11.07	-0.03721
	11.08	-18.7202	11.08	-0.10335
	11.09	22.2814	11.09	-0.17218
	11.1	-2.38278	11.1	-0.20915
	11.11	-11.7446	11.11	-0.05513
	11.12	10.1628	11.12	-0.04581
	11.13	27.7361	11.13	-0.26654
	11.14	28.4858	11.14	-0.14647
	11.15	-13.9884	11.15	-0.16699
	11.16	-18.401	11.16	-0.0713
	11.17	-8.03763	11.17	-0.01428
	11.18	-35.9925	11.18	-0.18071
	11.19	-3.33797	11.19	-0.09059
	11.2	6.29903	11.2	-0.13599
	11.21	-54.7197	11.21	-0.16932
	11.22	-38.8306	11.22	-0.11561
	11.23	-42.6371	11.23	-0.23387
	11.24	-60.8236	11.24	-0.14445
	11.25	6.37142	11.25	-0.07029
	11.26	9.24012	11.26	-0.07573
	11.27	-21.9361	11.27	-0.06232
	11.28	-0.12296	11.28	-0.14687
	11.29	5.63599	11.29	-0.2163
	11.3	37.8001	11.3	-0.27023
	11.31	27.1867	11.31	-0.18241
	11.32	-2.46403	11.32	-0.2002
	11.33	35.081	11.33	-0.11328
	11.34	-9.34279	11.34	-0.04697
	11.35	-17.8692	11.35	-0.0603
	11.36	36.9023	11.36	-0.14177
	11.37	-7.74023	11.37	-0.20949
	11.38	-41.9527	11.38	-0.13797
	11.39	-33.9213	11.39	-0.18711
	11.4	-57.3154	11.4	-0.20092
	11.41	-16.4511	11.41	-0.0913
	11.42	-0.56454	11.42	-0.20266
	11.43	-17.4748	11.43	-0.12442
	11.44	-2.54294	11.44	-0.16804
	11.45	-17.8196	11.45	-0.09263
	11.46	18.8833	11.46	-0.09286
	11.47	40.9924	11.47	-0.10113
	11.48	-12.9028	11.48	-0.05339
	11.49	3.76146	11.49	-0.19457
	11.5	0.71736	11.5	-0.21835
	11.51	-24.9774	11.51	-0.16678
	11.52	13.1879	11.52	-0.11145
	11.53	22.9903	11.53	-0.11548
	11.54	-21.9557	11.54	-0.17133
	11.55	-19.3027	11.55	-0.16191
	11.56	-38.4002	11.56	-0.16177
	11.57	-44.7875	11.57	-0.08382
	11.58	-10.0429	11.58	-0.06295
	11.59	-13.1506	11.59	-0.10583
	11.6	-0.51799	11.6	-0.17598
	11.61	-15.0977	11.61	-0.15112
	11.62	-22.2646	11.62	-0.09364
	11.63	39.5942	11.63	-0.11976
	11.64	18.7375	11.64	-0.13856
	11.65	-17.4811	11.65	-0.14671
	11.66	5.96623	11.66	-0.21703
	11.67	-33.0241	11.67	-0.12814
	11.68	-20.3926	11.68	-0.0959
	11.69	31.7009	11.69	-0.0873
	11.7	2.84912	11.7	-0.23859
	11.71	-30.6869	11.71	-0.21855
	11.72	-50.3994	11.72	-0.20524
	11.73	-73.0718	11.73	-0.18299
	11.74	-27.5918	11.74	-0.19863
	11.75	-13.2659	11.75	-0.15592
	11.76	-1.20681	11.76	-0.25097
	11.77	17.0605	11.77	-0.09553
	11.78	-19.3584	11.78	-0.22142
	11.79	13.0565	11.79	-0.21452
	11.8	53.3408	11.8	-0.24008
	11.81	14.0837	11.81	-0.26043
	11.82	22.4851	11.82	-0.27436
	11.83	12.9111	11.83	-0.19486
	11.84	-39.8205	11.84	-0.05559
	11.85	-1.08359	11.85	-0.13527
	11.86	13.9201	11.86	-0.20599
	11.87	-17.8041	11.87	-0.19198
	11.88	-31.3642	11.88	-0.10054
	11.89	-49.1494	11.89	-0.13965
	11.9	-55.6562	11.9	-0.04848
	11.91	-22.1017	11.91	-0.0229
	11.92	-9.78653	11.92	-0.07422
	11.93	17.8343	11.93	-0.08873
	11.94	-9.99732	11.94	-0.05404
	11.95	-30.3138	11.95	-0.18945
	11.96	24.6835	11.96	-0.21714
	11.97	35.6551	11.97	-0.09966
	11.98	2.76245	11.98	-0.17054
	11.99	17.5865	11.99	-0.29056
	12	-18.6211	12	-0.18696
	12.01	-37.6494	12.01	-0.13787
	12.02	-5.73029	12.02	-0.18342
	12.03	0.25176	12.03	-0.22535
	12.04	-26.6707	12.04	-0.14829
	12.05	-51.3829	12.05	-0.12093
	12.06	-59.4871	12.06	-0.32089
	12.07	-55.9344	12.07	-0.19378
	12.08	-33.9005	12.08	-0.04728
	12.09	-9.67065	12.09	-0.04839
	12.1	-14.9006	12.1	-0.06047
	12.11	-38.9612	12.11	-0.14892
	12.12	-16.5332	12.12	-0.1699
	12.13	27.4871	12.13	-0.18269
	12.14	4.98155	12.14	-0.08794
	12.15	-1.76083	12.15	-0.19464
	12.16	-6.33498	12.16	-0.16497
	12.17	-42.3265	12.17	-0.12186
	12.18	-8.10216	12.18	-0.07944
	12.19	0.60102	12.19	-0.2179
	12.2	2.81477	12.2	-0.17658
	12.21	-31.5692	12.21	-0.06914
	12.22	-60.791	12.22	-0.05773
	12.23	-40.3477	12.23	-0.11768
	12.24	-29.4429	12.24	-0.17384
	12.25	-24.7074	12.25	-0.14309
	12.26	24.4457	12.26	-0.04298
	12.27	-0.62553	12.27	-0.14183
	12.28	-21.9102	12.28	-0.05811
	12.29	22.9658	12.29	-0.11247
	12.3	24.3252	12.3	-0.21097
	12.31	18.3076	12.31	-0.12036
	12.32	26.3599	12.32	-0.2421
	12.33	3.90566	12.33	-0.19918
	12.34	-12.9488	12.34	-0.11775
	12.35	2.43482	12.35	-0.11878
	12.36	-0.42093	12.36	-0.17273
	12.37	4.58891	12.37	-0.16542
	12.38	-36.5884	12.38	-0.09837
	12.39	-61.8217	12.39	-0.19844
	12.4	-37.5959	12.4	-0.23159
	12.41	-34.4121	12.41	-0.25825
	12.42	-22.1447	12.42	-0.11188
	12.43	-2.05861	12.43	-0.25228
	12.44	-34.1894	12.44	-0.20246
	12.45	-17.2533	12.45	-0.04627
	12.46	22.3321	12.46	-0.10093
	12.47	6.80701	12.47	-0.09699
	12.48	7.07267	12.48	-0.08422
	12.49	5.66418	12.49	-0.15616
	12.5	-13.2701	12.5	-0.1477
	12.51	-8.43799	12.51	-0.14909
	12.52	-10.7552	12.52	-0.13658
	12.53	-2.33217	12.53	-0.27058
	12.54	-9.78625	12.54	-0.20416
	12.55	-52.5972	12.55	-0.19334
	12.56	-58.1102	12.56	-0.1703
	12.57	-53.1434	12.57	-0.18153
	12.58	-51.91	12.58	-0.24022
	12.59	5.7055	12.59	-0.21063
	12.6	3.52736	12.6	-0.29952
	12.61	-29.4656	12.61	-0.16122
	12.62	15.4523	12.62	-0.09311
	12.63	15.453	12.63	-0.11278
	12.64	10.205	12.64	-0.13135
	12.65	10.9306	12.65	-0.12878
	12.66	-9.5833	12.66	-0.19974
	12.67	-16.6316	12.67	-0.17559
	12.68	-26.3822	12.68	-0.13561
	12.69	7.98148	12.69	-0.08621
	12.7	28.7356	12.7	-0.22459
	12.71	-31.4079	12.71	-0.15691
	12.72	-39.2636	12.72	-0.224
	12.73	-23.7304	12.73	-0.08591
	12.74	-43.092	12.74	-0.17587
	12.75	-7.02084	12.75	-0.18413
	12.76	7.61339	12.76	-0.19748
	12.77	-15.4227	12.77	-0.29107
	12.78	-6.14367	12.78	-0.17439
	12.79	15.572	12.79	-0.13428
	12.8	25.1844	12.8	-0.11987
	12.81	24.2696	12.81	-0.07481
	12.82	-4.24856	12.82	-0.17688
	12.83	6.33993	12.83	-0.17454
	12.84	-14.118	12.84	-0.02189
	12.85	-24.6121	12.85	-0.08864
	12.86	14.9055	12.86	-0.13248
	12.87	1.85792	12.87	-0.20607
	12.88	-45.8825	12.88	-0.11602
	12.89	-41.3781	12.89	-0.26764
	12.9	-56.8522	12.9	-0.21711
	12.91	-53.6286	12.91	-0.05098
	12.92	-10.9604	12.92	-0.10812
	12.93	-7.07259	12.93	-0.06691
	12.94	-14.9925	12.94	-0.12533
	12.95	0.49747	12.95	-0.04294
	12.96	10.6348	12.96	-0.05798
	12.97	25.8633	12.97	-0.19303
	12.98	7.31219	12.98	-0.10064
	12.99	-8.74974	12.99	-0.14531
	13	5.26006	13	-0.29259
	13.01	-22.9548	13.01	-0.22978
	13.02	1.90146	13.02	-0.1473
	13.03	48.7723	13.03	-0.15457
	13.04	-10.0482	13.04	-0.17741
	13.05	-30.2801	13.05	-0.13858
	13.06	-22.7731	13.06	-0.20829
	13.07	-53.3027	13.07	-0.23928
	13.08	-9.68135	13.08	-0.26402
	13.09	12.6855	13.09	-0.26398
	13.1	-8.27129	13.1	-0.19089
	13.11	-4.21992	13.11	-0.23924
	13.12	-0.87458	13.12	-0.17666
	13.13	22.9895	13.13	-0.21462
	13.14	47.2212	13.14	-0.25049
	13.15	15.3804	13.15	-0.12326
	13.16	20.2172	13.16	-0.18656
	13.17	15.2343	13.17	-0.17352
	13.18	-11.5417	13.18	-0.26294
	13.19	29.3146	13.19	-0.24452
	13.2	34.1638	13.2	-0.22697
	13.21	-23.393	13.21	-0.19109
	13.22	-16.2855	13.22	-0.19157
	13.23	-37.6162	13.23	-0.1951
	13.24	-30.7206	13.24	-0.15033
	13.25	30.7151	13.25	-0.09296
	13.26	24.2338	13.26	-0.05329
	13.27	-2.48676	13.27	-0.05504
	13.28	-19.3467	13.28	-0.08293
	13.29	1.13659	13.29	-0.22772
	13.3	40.2786	13.3	-0.16367
	13.31	10.6842	13.31	-0.12527
	13.32	-18.339	13.32	-0.16354
	13.33	-4.49454	13.33	-0.25882
	13.34	-33.886	13.34	-0.1996
	13.35	-9.31954	13.35	-0.24224
	13.36	23.0772	13.36	-0.34573
	13.37	-23.9203	13.37	-0.10287
	13.38	-50.3917	13.38	-0.16191
	13.39	-47.1589	13.39	-0.24006
	13.4	-66.681	13.4	-0.21264
	13.41	-16.0986	13.41	-0.27379
	13.42	2.46357	13.42	-0.21024
	13.43	-9.69586	13.43	-0.17837
	13.44	-11.6022	13.44	-0.07317
	13.45	-29.4535	13.45	-0.22661
	13.46	30.3193	13.46	-0.23357
	13.47	39.6508	13.47	-0.08784
	13.48	-9.61239	13.48	-0.25545
	13.49	24.7181	13.49	-0.25829
	13.5	8.3888	13.5	-0.29857
	13.51	-33.8372	13.51	-0.16891
	13.52	6.95055	13.52	-0.25512
	13.53	3.32286	13.53	-0.15299
	13.54	-41.3689	13.54	-0.05893
	13.55	-43.9262	13.55	-0.11423
	13.56	-73.6781	13.56	-0.27106
	13.57	-50.8613	13.57	-0.18291
	13.58	-13.2897	13.58	-0.27671
	13.59	-11.435	13.59	-0.2196
	13.6	11.3583	13.6	-0.1507
	13.61	-13.6686	13.61	-0.10822
	13.62	-20.4716	13.62	-0.22763
	13.63	36.9125	13.63	-0.27519
	13.64	12.9453	13.64	-0.19957
	13.65	-17.915	13.65	-0.09368
	13.66	16.7594	13.66	-0.17483
	13.67	-23.2086	13.67	-0.16942
	13.68	-8.01327	13.68	-0.28577
	13.69	33.5708	13.69	-0.12975
	13.7	-11.2759	13.7	-0.09727
	13.71	-41.2606	13.71	-0.19789
	13.72	-55.6152	13.72	-0.166
	13.73	-70.8734	13.73	-0.24757
	13.74	-39.2593	13.74	-0.1621
	13.75	-21.4314	13.75	-0.05052
	13.76	-7.44656	13.76	-0.08495
	13.77	4.14666	13.77	-0.0713
	13.78	-44.6157	13.78	-0.15836
	13.79	-7.04497	13.79	-0.19703
	13.8	30.5494	13.8	-0.25126
	13.81	-23.2573	13.81	-0.15791
	13.82	-4.94809	13.82	-0.20276
	13.83	-6.64601	13.83	-0.10237
	13.84	-51.5873	13.84	-0.17436
	13.85	-4.41231	13.85	-0.06972
	13.86	-0.6809	13.86	-0.16979
	13.87	-21.8979	13.87	-0.2559
	13.88	-32.3769	13.88	-0.25215
	13.89	-59.193	13.89	-0.25365
	13.9	-61.2983	13.9	-0.16043
	13.91	-33.783	13.91	-0.141
	13.92	-20.7969	13.92	-0.10093
	13.93	16.7558	13.93	-0.16429
	13.94	-12.1392	13.94	-0.20714
	13.95	-23.0924	13.95	-0.1392
	13.96	31.9335	13.96	-0.22121
	13.97	16.1273	13.97	-0.14339
	13.98	-6.25328	13.98	-0.10534
	13.99	4.92817	13.99	-0.23945
	14	-14.2949	14	-0.17219
	14.01	-22.7374	14.01	-0.1591
	14.02	11.4648	14.02	-0.18584
	14.03	3.43045	14.03	-0.19506
	14.04	-12.6684	14.04	-0.26043
	14.05	-32.8707	14.05	-0.28539
	14.06	-47.9588	14.06	-0.24556
	14.07	-37.1444	14.07	-0.15057
	14.08	-38.2858	14.08	-0.11565
	14.09	-4.55471	14.09	-0.14028
	14.1	0.06257	14.1	-0.13995
	14.11	-35.8713	14.11	-0.28052
	14.12	3.43226	14.12	-0.18617
	14.13	35.6116	14.13	-0.23708
	14.14	-6.0141	14.14	-0.21257
	14.15	1.9815	14.15	-0.15262
	14.16	-6.90278	14.16	-0.18777
	14.17	-29.383	14.17	-0.0941
	14.18	-12.5502	14.18	-0.1434
	14.19	-16.0075	14.19	-0.17567
	14.2	-3.85728	14.2	-0.17101
	14.21	-28.0195	14.21	-0.21509
	14.22	-64.8745	14.22	-0.29945
	14.23	-48.4653	14.23	-0.22998
	14.24	-57.1848	14.24	-0.26839
	14.25	-34.3826	14.25	-0.07162
	14.26	4.07626	14.26	-0.0996
	14.27	-24.214	14.27	-0.10744
	14.28	-57.6054	14.28	-0.23951
	14.29	-4.08182	14.29	-0.32227
	14.3	5.93452	14.3	-0.14636
	14.31	5.36412	14.31	-0.0662
	14.32	4.18963	14.32	-0.26321
	14.33	-25.7859	14.33	-0.11011
	14.34	-24.6672	14.34	-0.03721
	14.35	-16.7884	14.35	-0.06556
	14.36	-0.11766	14.36	-0.12455
	14.37	-5.29733	14.37	-0.27538
	14.38	-44.4622	14.38	-0.23466
	14.39	-33.7111	14.39	-0.1481
	14.4	-24.4371	14.4	-0.24037
	14.41	-43.5697	14.41	-0.0549
	14.42	-4.44199	14.42	-0.05665
	14.43	6.06572	14.43	-0.07979
	14.44	-35.6606	14.44	-0.20513
	14.45	-5.94505	14.45	-0.21159
	14.46	16.7917	14.46	-0.17258
	14.47	5.6635	14.47	-0.14153
	14.48	-7.568	14.48	-0.13108
	14.49	-18.2757	14.49	-0.23494
	14.5	-15.6341	14.5	-0.15682
	14.51	-22.1391	14.51	-0.02824
	14.52	-31.2379	14.52	-0.09721
	14.53	2.67303	14.53	-0.3288
	14.54	-15.5986	14.54	-0.3071
	14.55	-51.0064	14.55	-0.25207
	14.56	-38.2028	14.56	-0.2351
	14.57	-63.9412	14.57	-0.16594
	14.58	-16.7089	14.58	-0.07296
	14.59	18.1026	14.59	-0.13806
	14.6	-15.3871	14.6	-0.16271
	14.61	-28.8094	14.61	-0.25768
	14.62	-2.90593	14.62	-0.26005
	14.63	24.3125	14.63	-0.2719
	14.64	18.3425	14.64	-0.15955
	14.65	-7.5496	14.65	-0.18917
	14.66	-9.67894	14.66	-0.10195
	14.67	-10.2964	14.67	-0.18966
	14.68	-22.9155	14.68	-0.11408
	14.69	0.95161	14.69	-0.1927
	14.7	11.496	14.7	-0.27846
	14.71	-53.5343	14.71	-0.24834
	14.72	-51.7918	14.72	-0.16323
	14.73	-48.8242	14.73	-0.191
	14.74	-54.1477	14.74	-0.11092
	14.75	-7.37334	14.75	-0.10904
	14.76	2.11458	14.76	-0.03396
	14.77	-21.5603	14.77	-0.12254
	14.78	-8.29619	14.78	-0.12719
	14.79	4.1455	14.79	-0.20735
	14.8	24.969	14.8	-0.19259
	14.81	15.3965	14.81	-0.25983
	14.82	-10.1615	14.82	-0.14424
	14.83	7.60175	14.83	-0.04361
	14.84	-15.1804	14.84	-0.13989
	14.85	-22.9155	14.85	-0.29293
	14.86	12.7301	14.86	-0.20375
	14.87	-6.58508	14.87	-0.32968
	14.88	-47.6546	14.88	-0.29368
	14.89	-34.9898	14.89	-0.26982
	14.9	-53.8603	14.9	-0.12301
	14.91	-47.2769	14.91	-0.06576
	14.92	9.16449	14.92	-0.06569
	14.93	-10.3527	14.93	-0.06972
	14.94	-19.1068	14.94	-0.19864
	14.95	-21.2573	14.95	-0.22837
	14.96	-10.9603	14.96	-0.13411
	14.97	25.6932	14.97	-0.2252
	14.98	5.91975	14.98	-0.16569
	14.99	-9.10799	14.99	-0.1127
	15	-9.54434	15	-0.11711
	15.01	-29.3299	15.01	-0.25128
	15.02	2.84749	15.02	-0.23159
	15.03	32.9449	15.03	-0.10095
	15.04	-33.0945	15.04	-0.04493
	15.05	-46.2121	15.05	-0.14043
	15.06	-50.8938	15.06	-0.13685
	15.07	-71.8499	15.07	-0.23514
	15.08	-30.6818	15.08	-0.06548
	15.09	-11.3088	15.09	-0.16869
	15.1	-11.596	15.1	-0.14465
	15.11	0.91462	15.11	-0.07859
	15.12	1.86027	15.12	-0.12347
	15.13	30.2755	15.13	-0.22387
	15.14	25.2862	15.14	-0.1903
	15.15	-1.10425	15.15	-0.15544
	15.16	23.6576	15.16	-0.06514
	15.17	-0.22626	15.17	-0.03206
	15.18	-21.2109	15.18	-0.26119
	15.19	34.553	15.19	-0.16852
	15.2	14.8165	15.2	-0.17927
	15.21	-26.0075	15.21	-0.28676
	15.22	-30.9803	15.22	-0.23145
	15.23	-62.2852	15.23	-0.15367
	15.24	-33.2805	15.24	-0.05818
	15.25	5.34775	15.25	-0.05078
	15.26	12.4378	15.26	-0.10419
	15.27	1.85864	15.27	-0.16525
	15.28	-11.4923	15.28	-0.10823
	15.29	5.99763	15.29	-0.09625
	15.3	56.8101	15.3	-0.13122
	15.31	23.2795	15.31	-0.12745
	15.32	-3.39181	15.32	-0.24853
	15.33	8.02991	15.33	-0.15743
	15.34	-36.7778	15.34	-0.05588
	15.35	-5.13089	15.35	-0.11251
	15.36	21.4163	15.36	-0.0652
	15.37	-15.946	15.37	-0.09293
	15.38	-22.6409	15.38	-0.11833
	15.39	-31.8466	15.39	-0.24858
	15.4	-51.994	15.4	-0.2531
	15.41	-24.1427	15.41	-0.1178
	15.42	-19.5812	15.42	-0.13619
	15.43	-5.74059	15.43	-0.07859
	15.44	-15.1228	15.44	-0.09748
	15.45	-43.7658	15.45	-0.20349
	15.46	18.4521	15.46	-0.20792
	15.47	31.3832	15.47	-0.3293
	15.48	-14.9854	15.48	-0.18777
	15.49	8.22348	15.49	-0.12161
	15.5	-14.2559	15.5	-0.13019
	15.51	-38.4657	15.51	-0.17798
	15.52	22.6986	15.52	-0.14098
	15.53	-0.16878	15.53	-0.08255
	15.54	-34.3296	15.54	-0.20448
	15.55	-21.75	15.55	-0.24385
	15.56	-54.1103	15.56	-0.21152
	15.57	-44.3622	15.57	-0.11585
	15.58	-12.8937	15.58	-0.162
	15.59	-2.31702	15.59	-0.11024
	15.6	16.4866	15.6	-0.04825
	15.61	-17.1795	15.61	-0.17852
	15.62	-13.0906	15.62	-0.21226
	15.63	58.7327	15.63	-0.08208
	15.64	13.892	15.64	-0.052
	15.65	0.45522	15.65	-0.07995
	15.66	17.9848	15.66	-0.12967
	15.67	-16.2865	15.67	-0.07652
	15.68	-0.93356	15.68	-0.0925
	15.69	24.9082	15.69	-0.10568
	15.7	-9.59177	15.7	-0.17645
	15.71	-26.0999	15.71	-0.24705
	15.72	-37.8634	15.72	-0.25732
	15.73	-51	15.73	-0.25627
	15.74	-20.007	15.74	-0.09491
	15.75	-19.2433	15.75	-0.05937
	15.76	5.74745	15.76	-0.15743
	15.77	5.81314	15.77	-0.11424
	15.78	-32.3576	15.78	-0.18304
	15.79	23.2707	15.79	-0.2789
	15.8	26.163	15.8	-0.19993
	15.81	1.07851	15.81	-0.16067
	15.82	22.2767	15.82	-0.20318
	15.83	0.41216	15.83	-0.11461
	15.84	-27.596	15.84	-0.00536
	15.85	-5.71471	15.85	-0.0381
	15.86	-12.1014	15.86	-0.06542
	15.87	-10.0905	15.87	-0.1238
	15.88	-39.3045	15.88	-0.13922
	15.89	-72.3018	15.89	-0.12339
	15.9	-54.0913	15.9	-0.28479
	15.91	-49.0699	15.91	-0.31898
	15.92	-25.8571	15.92	-0.21517
	15.93	15.4286	15.93	-0.2379
	15.94	-33.636	15.94	-0.19359
	15.95	-21.9188	15.95	-0.12558
	15.96	22.8617	15.96	-0.05111
	15.97	7.16371	15.97	-0.23303
	15.98	6.89737	15.98	-0.30489
	15.99	12.9416	15.99	-0.13172
	16	-16.4165	16	-0.02582
	16.01	-1.76628	16.01	-0.02066
	16.02	5.61665	16.02	-0.10116
	16.03	13.6154	16.03	-0.25214
	16.04	3.66091	16.04	-0.23609
	16.05	-39.9671	16.05	-0.28529
	16.06	-32.2215	16.06	-0.27027
	16.07	-31.2503	16.07	-0.10015
	16.08	-26.2526	16.08	-0.05112
	16.09	13.5712	16.09	-0.01779
	16.1	18.5144	16.1	-0.03982
	16.11	-10.0625	16.11	-0.25824
	16.12	17.876	16.12	-0.25224
	16.13	38.1631	16.13	-0.3079
	16.14	31.2984	16.14	-0.16683
	16.15	36.825	16.15	-0.13642
	16.16	18.3689	16.16	-0.07214
	16.17	4.01863	16.17	-0.10294
	16.18	12.9713	16.18	-0.03725
	16.19	27.9543	16.19	-0.13405
	16.2	21.0947	16.2	-0.30855
	16.21	-28.2326	16.21	-0.15428
	16.22	-48.9936	16.22	-0.14384
	16.23	-39.7793	16.23	-0.20676
	16.24	-24.9871	16.24	-0.11507
	16.25	-5.68603	16.25	-0.14508
	16.26	12.634	16.26	-0.06276
	16.27	-13.7665	16.27	-0.12254
	16.28	-9.78552	16.28	-0.11254
	16.29	23.7968	16.29	-0.22787
	16.3	25.6563	16.3	-0.28597
	16.31	13.2983	16.31	-0.13743
	16.32	4.13499	16.32	-0.22654
	16.33	-3.14928	16.33	-0.06418
	16.34	-9.05016	16.34	-0.08775
	16.35	-11.8629	16.35	-0.17747
	16.36	16.2526	16.36	-0.17396
	16.37	2.80833	16.37	-0.16538
	16.38	-36.7546	16.38	-0.23487
	16.39	-36.3272	16.39	-0.28352
	16.4	-41.2767	16.4	-0.18929
	16.41	-30.3514	16.41	-0.09833
	16.42	11.599	16.42	-0.18344
	16.43	22.7967	16.43	-0.08002
	16.44	2.38063	16.44	-0.18471
	16.45	18.2647	16.45	-0.17607
	16.46	36.6864	16.46	-0.25512
	16.47	49.7141	16.47	-0.22332
	16.48	34.0375	16.48	-0.10264
	16.49	21.2937	16.49	-0.06416
	16.5	18.651	16.5	-0.0663
	16.51	-7.13311	16.51	-0.21787
	16.52	15.222	16.52	-0.16205
	16.53	50.5649	16.53	-0.29037
	16.54	3.69813	16.54	-0.27487
	16.55	-25.0736	16.55	-0.22948
	16.56	-22.4262	16.56	-0.20481
	16.57	-30.2368	16.57	-0.12946
	16.58	-0.78719	16.58	-0.05723
	16.59	28.191	16.59	-0.05013
	16.6	4.40946	16.6	-0.035
	16.61	4.77735	16.61	-0.1166
	16.62	19.5185	16.62	-0.13229
	16.63	55.1511	16.63	-0.10266
	16.64	57.0465	16.64	-0.17037
	16.65	22.661	16.65	-0.19546
	16.66	26.8818	16.66	-0.06406
	16.67	15.9184	16.67	-0.21486
	16.68	-6.72939	16.68	-0.20823
	16.69	33.7522	16.69	-0.25783
	16.7	21.6463	16.7	-0.10349
	16.71	-47.1705	16.71	-0.06802
	16.72	-23.4542	16.72	-0.16155
	16.73	-37.6405	16.73	-0.1506
	16.74	-49.2287	16.74	-0.25831
	16.75	-2.60958	16.75	-0.23394
	16.76	11.3499	16.76	-0.17777
	16.77	-3.82812	16.77	-0.20014
	16.78	-3.44408	16.78	-0.15416
	16.79	11.3428	16.79	-0.17928
	16.8	41.8953	16.8	-0.15125
	16.81	34.7428	16.81	-0.07242
	16.82	7.17394	16.82	-0.2364
	16.83	15.1317	16.83	-0.18058
	16.84	-16.6602	16.84	-0.07853
	16.85	1.65734	16.85	-0.12496
	16.86	39.8968	16.86	-0.18477
	16.87	3.69946	16.87	-0.16408
	16.88	-11.212	16.88	-0.08924
	16.89	-11.774	16.89	-0.04352
	16.9	-39.525	16.9	-0.18702
	16.91	-9.71054	16.91	-0.22466
	16.92	5.93682	16.92	-0.14579
	16.93	17.0877	16.93	-0.26074
	16.94	24.4831	16.94	-0.21489
	16.95	20.9825	16.95	-0.18598
	16.96	51.471	16.96	-0.20814
	16.97	54.7027	16.97	-0.10674
	16.98	18.665	16.98	-0.11182
	16.99	42.5293	16.99	-0.21947
	17	30.9412	17	-0.19912
	17.01	-0.58172	17.01	-0.10346
	17.02	31.3291	17.02	-0.25797
	17.03	27.6742	17.03	-0.14619
	17.04	-0.11708	17.04	-0.29601
	17.05	1.32124	17.05	-0.18006
	17.06	-30.0206	17.06	-0.09883
	17.07	-23.5001	17.07	-0.25562
	17.08	3.10945	17.08	-0.21619
	17.09	-11.9113	17.09	-0.15356
	17.1	13.6006	17.1	-0.23269
	17.11	-0.05601	17.11	-0.30722
	17.12	1.77571	17.12	-0.17374
	17.13	48.0499	17.13	-0.20947
	17.14	24.6075	17.14	-0.24258
	17.15	9.73723	17.15	-0.21888
	17.16	33.8618	17.16	-0.15896
	17.17	-16.1934	17.17	-0.17119
	17.18	-2.56498	17.18	-0.09511
	17.19	28.6999	17.19	-0.13108
	17.2	8.30981	17.2	-0.18052
	17.21	-4.45659	17.21	-0.30188
	17.22	-28.961	17.22	-0.25552
	17.23	-44.9153	17.23	-0.23448
	17.24	-11.3483	17.24	-0.13937
	17.25	-2.51478	17.25	-0.08515
	17.26	7.44005	17.26	-0.12745
	17.27	9.07232	17.27	-0.17631
	17.28	-20.6394	17.28	-0.21486
	17.29	20.5776	17.29	-0.30428
	17.3	32.7628	17.3	-0.21345
	17.31	-5.10423	17.31	-0.14921
	17.32	20.9179	17.32	-0.09805
	17.33	2.22706	17.33	-0.10631
	17.34	-31.5124	17.34	-0.09405
	17.35	13.6116	17.35	-0.11732
	17.36	21.4872	17.36	-0.19717
	17.37	2.12064	17.37	-0.26886
	17.38	-7.83401	17.38	-0.23552
	17.39	-34.8746	17.39	-0.12319
	17.4	-24.3243	17.4	-0.08658
	17.41	-5.23739	17.41	-0.18345
	17.42	-1.78951	17.42	-0.15494
	17.43	34.6075	17.43	-0.14718
	17.44	5.12155	17.44	-0.14647
	17.45	-0.21593	17.45	-0.14175
	17.46	61.698	17.46	-0.31483
	17.47	31.8884	17.47	-0.20623
	17.48	9.41691	17.48	-0.18965
	17.49	27.6957	17.49	-0.16019
	17.5	-14.1071	17.5	-0.0525
	17.51	5.00129	17.51	-0.15599
	17.52	33.0327	17.52	-0.11894
	17.53	28.7551	17.53	-0.26737
	17.54	0.94331	17.54	-0.27788
	17.55	-30.095	17.55	-0.1969
	17.56	-48.4652	17.56	-0.29233
	17.57	-35.8356	17.57	-0.19696
	17.58	-7.87999	17.58	-0.11858
	17.59	18.819	17.59	-0.04845
	17.6	15.6209	17.6	-0.13155
	17.61	-23.8869	17.61	-0.17245
	17.62	11.4666	17.62	-0.16954
	17.63	41.676	17.63	-0.12741
	17.64	16.1653	17.64	-0.11063
	17.65	15.2479	17.65	-0.20582
	17.66	4.62314	17.66	-0.20906
	17.67	-17.9874	17.67	-0.17364
	17.68	-4.22469	17.68	-0.12842
	17.69	14.9159	17.69	-0.20442
	17.7	21.4867	17.7	-0.3
	17.71	-4.22065	17.71	-0.17532
	17.72	-44.7201	17.72	-0.16671
	17.73	-27.03	17.73	-0.2423
	17.74	-39.304	17.74	-0.20809
	17.75	-6.13167	17.75	-0.30539
	17.76	24.3507	17.76	-0.25734
	17.77	-1.27292	17.77	-0.24534
	17.78	-12.9636	17.78	-0.04916
	17.79	20.8778	17.79	-0.06948
	17.8	26.6761	17.8	-0.27146
	17.81	26.2091	17.81	-0.30638
	17.82	14.0374	17.82	-0.18026
	17.83	-0.37934	17.83	-0.04482
	17.84	7.34268	17.84	-0.04008
	17.85	8.77982	17.85	-0.02465
	17.86	24.8852	17.86	-0.12775
	17.87	16.5702	17.87	-0.21834
	17.88	-24.3925	17.88	-0.24549
	17.89	-34.2967	17.89	-0.2986
	17.9	-42.3807	17.9	-0.27772
	17.91	-48.213	17.91	-0.26828
	17.92	6.84012	17.92	-0.11937
	17.93	18.7146	17.93	-0.10697
	17.94	-8.20239	17.94	-0.16416
	17.95	9.16222	17.95	-0.05955
	17.96	30.4718	17.96	-0.14796
	17.97	43.9733	17.97	-0.23053
	17.98	28.7146	17.98	-0.27796
	17.99	24.6944	17.99	-0.22196
	18	-2.53924	18	-0.22803
	18.01	-17.1681	18.01	-0.09571
	18.02	0.58396	18.02	-0.10114
	18.03	20.0107	18.03	-0.18412
	18.04	-7.6398	18.04	-0.27225
	18.05	-43.4657	18.05	-0.1492
	18.06	-42.6044	18.06	-0.1819
	18.07	-47.5518	18.07	-0.13748
	18.08	-22.7223	18.08	-0.16295
	18.09	6.50863	18.09	-0.15015
	18.1	1.581	18.1	-0.16205
	18.11	-15.2578	18.11	-0.19247
	18.12	-0.30276	18.12	-0.24151
	18.13	25.117	18.13	-0.10908
	18.14	25.545	18.14	-0.21321
	18.15	12.5914	18.15	-0.2337
	18.16	11.5817	18.16	-0.19901
	18.17	-15.4281	18.17	-0.12577
	18.18	-11.2853	18.18	-0.22281
	18.19	26.6141	18.19	-0.13131
	18.2	26.0868	18.2	-0.23977
	18.21	-21.4902	18.21	-0.23961
	18.22	-30.9595	18.22	-0.28471
	18.23	-34.6418	18.23	-0.22709
	18.24	-36.2833	18.24	-0.1562
	18.25	-0.05765	18.25	-0.20963
	18.26	1.39257	18.26	-0.12783
	18.27	-7.31143	18.27	-0.12769
	18.28	-13.8508	18.28	-0.22537
	18.29	12.7048	18.29	-0.13453
	18.3	46.9	18.3	-0.07614
	18.31	27.7952	18.31	-0.08495
	18.32	12.4017	18.32	-0.12379
	18.33	21.1122	18.33	-0.33641
	18.34	-11.8399	18.34	-0.29206
	18.35	-9.6422	18.35	-0.25484
	18.36	38.8188	18.36	-0.15479
	18.37	5.98628	18.37	-0.19844
	18.38	-30.0894	18.38	-0.25054
	18.39	-24.8055	18.39	-0.26463
	18.4	-41.8077	18.4	-0.16611
	18.41	-29.5542	18.41	-0.08863
	18.42	13.1281	18.42	-0.05716
	18.43	-3.47339	18.43	-0.09096
	18.44	-11.4688	18.44	-0.27258
	18.45	-18.5368	18.45	-0.17463
	18.46	12.7118	18.46	-0.1728
	18.47	28.8327	18.47	-0.10604
	18.48	8.65412	18.48	-0.15242
	18.49	-4.47815	18.49	-0.27506
	18.5	-10.8212	18.5	-0.26078
	18.51	-18.8155	18.51	-0.23434
	18.52	6.79969	18.52	-0.16365
	18.53	18.9389	18.53	-0.22825
	18.54	-31.3586	18.54	-0.14049
	18.55	-36.2488	18.55	-0.21493
	18.56	-41.6821	18.56	-0.2959
	18.57	-49.55	18.57	-0.06833
	18.58	-13.1126	18.58	-0.091
	18.59	6.736	18.59	-0.06973
	18.6	4.10007	18.6	-0.05918
	18.61	-9.62738	18.61	-0.25637
	18.62	-9.52666	18.62	-0.3097
	18.63	37.531	18.63	-0.24298
	18.64	39.6287	18.64	-0.19003
	18.65	2.40783	18.65	-0.17147
	18.66	22.1091	18.66	-0.10882
	18.67	-2.68579	18.67	-0.05709
	18.68	-5.17023	18.68	-0.02707
	18.69	26.1934	18.69	-0.14361
	18.7	4.31848	18.7	-0.27624
	18.71	-29.8193	18.71	-0.25644
	18.72	-15.7792	18.72	-0.18163
	18.73	-41.7089	18.73	-0.19967
	18.74	-33.6813	18.74	-0.20259
	18.75	-3.03983	18.75	-0.09163
	18.76	17.2077	18.76	-0.09167
	18.77	19.8144	18.77	-0.21997
	18.78	5.0077	18.78	-0.26227
	18.79	11.3228	18.79	-0.15282
	18.8	51.8013	18.8	-0.27621
	18.81	20.4415	18.81	-0.27791
	18.82	15.5963	18.82	-0.09578
	18.83	13.1782	18.83	-0.07478
	18.84	-31.9305	18.84	-0.12888
	18.85	4.10328	18.85	-0.17618
	18.86	34.5449	18.86	-0.21241
	18.87	-9.95935	18.87	-0.26459
	18.88	-32.432	18.88	-0.17436
	18.89	-41.4799	18.89	-0.32387
	18.9	-51.4608	18.9	-0.21202
	18.91	-7.59877	18.91	-0.21609
	18.92	-0.14302	18.92	-0.13349
	18.93	4.6946	18.93	-0.18488
	18.94	1.74203	18.94	-0.13613
	18.95	-26.7705	18.95	-0.17565
	18.96	34.3664	18.96	-0.18553
	18.97	24.5689	18.97	-0.31094
	18.98	-15.351	18.98	-0.17652
	18.99	16.1358	18.99	-0.19057
	19	-12.4629	19	-0.03315
	19.01	-28.0266	19.01	-0.10263
	19.02	20.7785	19.02	-0.15726
	19.03	19.9426	19.03	-0.28911
	19.04	-4.83471	19.04	-0.26709
	19.05	-17.7907	19.05	-0.25846
	19.06	-53.7272	19.06	-0.32479
	19.07	-24.951	19.07	-0.23009
	19.08	-13.7218	19.08	-0.0743
	19.09	5.52288	19.09	-0.07511
	19.1	40.3046	19.1	-0.10428
	19.11	-2.07685	19.11	-0.24856
	19.12	16.6738	19.12	-0.19433
	19.13	63.4041	19.13	-0.24627
	19.14	14.2596	19.14	-0.12687
	19.15	6.48844	19.15	-0.14787
	19.16	9.98269	19.16	-0.2686
	19.17	-26.3013	19.17	-0.24716
	19.18	4.77901	19.18	-0.28231
	19.19	17.2838	19.19	-0.17651
	19.2	8.89941	19.2	-0.10236
	19.21	-21.5757	19.21	-0.16505
	19.22	-47.3737	19.22	-0.11853
	19.23	-38.0759	19.23	-0.13999
	19.24	-22.6345	19.24	-0.22606
	19.25	-16.2426	19.25	-0.20788
	19.26	28.715	19.26	-0.22073
	19.27	6.19462	19.27	-0.21598
	19.28	-14.4962	19.28	-0.2411
	19.29	54.4715	19.29	-0.21666
	19.3	39.6623	19.3	-0.17591
	19.31	7.79995	19.31	-0.177
	19.32	10.826	19.32	-0.24643
	19.33	-4.06921	19.33	-0.1482
	19.34	-19.2289	19.34	-0.08908
	19.35	-8.45617	19.35	-0.17729
	19.36	1.47792	19.36	-0.12265
	19.37	7.81286	19.37	-0.23861
	19.38	-46.0668	19.38	-0.2494
	19.39	-52.2774	19.39	-0.28355
	19.4	-41.4946	19.4	-0.26345
	19.41	-44.7983	19.41	-0.05873
	19.42	-1.67297	19.42	-0.13046
	19.43	12.664	19.43	-0.16781
	19.44	-19.7448	19.44	-0.13445
	19.45	2.42265	19.45	-0.24845
	19.46	30.5349	19.46	-0.15814
	19.47	21.5557	19.47	-0.11382
	19.48	19.9568	19.48	-0.18549
	19.49	15.8756	19.49	-0.27638
	19.5	-14.0549	19.5	-0.23087
	19.51	-2.34421	19.51	-0.15809
	19.52	4.05508	19.52	-0.14029
	19.53	20.8325	19.53	-0.26413
	19.54	9.20071	19.54	-0.31422
	19.55	-32.6433	19.55	-0.2718
	19.56	-27.2971	19.56	-0.2532
	19.57	-27.9368	19.57	-0.22216
	19.58	-33.7709	19.58	-0.1097
	19.59	11.6971	19.59	-0.17774
	19.6	-2.8139	19.6	-0.19665
	19.61	-27.227	19.61	-0.18608
	19.62	16.9692	19.62	-0.26272
	19.63	32.5486	19.63	-0.17027
	19.64	18.7333	19.64	-0.11688
	19.65	21.4707	19.65	-0.24664
	19.66	2.72003	19.66	-0.30769
	19.67	-3.97687	19.67	-0.17854
	19.68	-6.90784	19.68	-0.17956
	19.69	1.12436	19.69	-0.14018
	19.7	19.0361	19.7	-0.16624
	19.71	-16.4617	19.71	-0.21345
	19.72	-39.0714	19.72	-0.2207
	19.73	-52.0747	19.73	-0.2312
	19.74	-50.5668	19.74	-0.35836
	19.75	-21.8201	19.75	-0.29082
	19.76	10.9939	19.76	-0.30162
	19.77	-13.2983	19.77	-0.3178
	19.78	-13.3053	19.78	-0.30584
	19.79	26.7002	19.79	-0.26587
	19.8	24.8389	19.8	-0.30109
	19.81	20.633	19.81	-0.22885
	19.82	11.5113	19.82	-0.12763
	19.83	-13.0951	19.83	-0.05783
	19.84	-14.3413	19.84	-0.17538
	19.85	-1.41669	19.85	-0.13548
	19.86	11.8142	19.86	-0.22502
	19.87	-0.97126	19.87	-0.21821
	19.88	-44.1186	19.88	-0.27062
	19.89	-28.4314	19.89	-0.31199
	19.9	-39.4248	19.9	-0.17788
	19.91	-31.0656	19.91	-0.20366
	19.92	12.1674	19.92	-0.16485
	19.93	15.9919	19.93	-0.17528
	19.94	-17.0588	19.94	-0.26453
	19.95	-0.87972	19.95	-0.29885
	19.96	31.0326	19.96	-0.26845
	19.97	37.0698	19.97	-0.25146
	19.98	29.632	19.98	-0.15476
[truncated: 58,001 more rows]

## Sheet: Figure 3c
	Time (sec)	Allan deviation	Time (sec)	Allan deviation	Time (sec)	Allan deviation	Time (sec)	Allan deviation	Time (sec)	Allan deviation
	curve (i)		curve (ii)		curve (iii)		curve (iv)		curve (v)
	0.01	2.00215e-10	0.001	2.08943e-10	0.01	2.36385e-12	0.001	1.39631e-11	1	3e-11
	0.02	2.05355e-10	0.00128	2.24268e-10	0.02	2.17112e-12	0.00128	1.28197e-11	10	1e-11
	0.03	1.95136e-10	0.00164	1.94386e-10	0.03	2.01125e-12	0.00164	1.05874e-11	100	3e-12
	0.04	1.89942e-10	0.0021	1.82676e-10	0.04	1.84012e-12	0.0021	1.00355e-11
	0.05	1.92236e-10	0.0027	2.35613e-10	0.05	1.61837e-12	0.0027	9.27227e-12
	0.06	1.9318e-10	0.00346	2.37445e-10	0.06	1.41249e-12	0.00346	8.53687e-12
	0.07	1.91071e-10	0.00443	2.40264e-10	0.07	1.27632e-12	0.00443	6.58513e-12
	0.08	1.81687e-10	0.00567	2.25486e-10	0.08	1.19179e-12	0.00567	4.87437e-12
	0.09	1.61419e-10	0.00727	2.05205e-10	0.09	1.11498e-12	0.00727	3.47987e-12
	0.1	1.35719e-10	0.00932	1.81794e-10	0.1	1.05118e-12	0.00932	2.66771e-12
	0.11	1.12102e-10	0.01194	1.58879e-10	0.11	1.0089e-12	0.01194	2.71867e-12
	0.12	9.27632e-11	0.0153	1.32504e-10	0.12	9.70919e-13	0.0153	1.68015e-12
	0.13	7.81774e-11	0.0196	1.17606e-10	0.13	9.23781e-13	0.0196	1.55273e-12
	0.14	6.93492e-11	0.02512	1.10992e-10	0.14	8.7373e-13	0.02512	1.19002e-12
	0.15	6.30655e-11			0.15	8.335e-13
	0.16	5.85721e-11			0.16	8.02261e-13
	0.17	5.78691e-11			0.17	7.805e-13
	0.18	5.8955e-11			0.18	7.66578e-13
	0.19	6.08838e-11			0.19	7.56591e-13
	0.2	6.30262e-11			0.2	7.51564e-13
	0.21	6.53648e-11			0.21	7.43142e-13
	0.22	6.87743e-11			0.22	7.29097e-13
	0.24	7.34573e-11			0.24	7.04784e-13
	0.26	6.83457e-11			0.26	6.89287e-13
	0.28	5.54701e-11			0.28	6.78845e-13
	0.3	4.51385e-11			0.3	6.67009e-13
	0.32	3.90224e-11			0.32	6.53717e-13
	0.34	3.70662e-11			0.34	6.47919e-13
	0.36	3.88389e-11			0.36	6.50218e-13
	0.38	4.23582e-11			0.38	6.52073e-13
	0.4	4.73521e-11			0.4	6.48812e-13
	0.45	4.26477e-11			0.45	6.53013e-13
	0.5	3.88819e-11			0.5	6.57898e-13
	0.55	4.38871e-11			0.55	6.7362e-13
	0.6	4.70786e-11			0.6	6.89244e-13
	0.7	4.4853e-11			0.7	7.29043e-13
	0.8	4.52153e-11			0.8	7.7293e-13
	0.9	4.81967e-11			0.9	8.17681e-13
	1	4.84554e-11			1	8.61231e-13
	1.1	5.16539e-11			1.1	9.03782e-13
	1.2	5.21859e-11			1.2	9.43735e-13
	1.3	5.39005e-11			1.3	9.81018e-13
	1.4	5.62827e-11			1.4	1.01544e-12
	1.5	5.75702e-11			1.5	1.04719e-12
	1.6	5.9643e-11			1.6	1.07664e-12
	1.7	6.08256e-11			1.7	1.10384e-12
	1.8	6.24181e-11			1.8	1.12896e-12
	1.9	6.426e-11			1.9	1.15206e-12
	2	6.53557e-11			2	1.17325e-12
	2.1	6.68903e-11			2.1	1.19261e-12
	2.2	6.79806e-11			2.2	1.21037e-12
	2.4	7.0558e-11			2.4	1.24097e-12
	2.6	7.27944e-11			2.6	1.26598e-12
	2.8	7.50446e-11			2.8	1.28629e-12
	3	7.73326e-11			3	1.30269e-12
	3.2	7.98195e-11			3.2	1.31572e-12
	3.4	8.23705e-11			3.4	1.32579e-12
	3.6	8.49907e-11			3.6	1.33342e-12
	3.8	8.75778e-11			3.8	1.33901e-12
	4	9.02609e-11			4	1.34293e-12
	4.5	9.68955e-11			4.5	1.34784e-12
	5	1.0314e-10			5	1.34817e-12
	5.5	1.08873e-10			5.5	1.34525e-12
	6	1.14188e-10			6	1.34058e-12
	7	1.23604e-10			7	1.3296e-12
	8	1.31297e-10			8	1.3256e-12
	9	1.37952e-10			9	1.33827e-12
	10	1.44089e-10			10	1.36791e-12
	11	1.4955e-10			11	1.40757e-12
	12	1.54427e-10			12	1.45597e-12
	13	1.58671e-10			13	1.5125e-12
	14	1.62415e-10			14	1.57514e-12
	15	1.65852e-10			15	1.64215e-12
	16	1.6908e-10			16	1.7112e-12
	17	1.72182e-10			17	1.78059e-12
	18	1.75166e-10			18	1.85057e-12
	19	1.78058e-10			19	1.92146e-12
	20	1.80877e-10			20	1.99313e-12
	21	1.8366e-10			21	2.06474e-12
	22	1.86403e-10			22	2.13681e-12
	24	1.91948e-10			24	2.28179e-12
	26	1.97472e-10			26	2.42623e-12
	28	2.02466e-10			28	2.56937e-12
	30	2.06421e-10			30	2.7144e-12
	32	2.09498e-10			32	2.86205e-12
	34	2.11686e-10			34	3.01067e-12
	36	2.12763e-10			36	3.16229e-12
	38	2.12077e-10			38	3.31433e-12
	40	2.09454e-10			40	3.46647e-12
					45	3.85482e-12
					50	4.25073e-12
					55	4.64993e-12
					60	5.04711e-12
					70	5.84109e-12
					80	6.66908e-12
					90	7.51847e-12
					100	8.36333e-12
					110	9.20519e-12
					120	1.00496e-11
					130	1.08988e-11
					140	1.17401e-11
					150	1.25778e-11

## Sheet: Figure 4
	Fourier frequency(Hz)	Phase noise (dBc/Hz)	Fourier frequency(Hz)	Phase noise (dBc/Hz)	Fourier frequency(Hz)	Phase noise (dBc/Hz)	Fourier frequency(Hz)	Phase noise (dBc/Hz)	Fourier frequency(Hz)	Phase noise (dBc/Hz)	Fourier frequency(Hz)	Phase noise (dBc/Hz)	Fourier frequency(Hz)	Phase noise (dBc/Hz)
	curve (i)		curve (ii)		curve (iii)		curve (iv)		curve (v)		curve (vi)		curve (vii)
	10	0.82785	10	-59.1722	10	-36.0741	10	-54.0741	10	-13	10	-48	10	-74.1857
	100	-44.1722	100	-79.1722	100	-76.0741	100	-73.0741	100	-38	100	-74	10.1801	-73.8133
	1000	-79.1722	1000	-84.1722	1000	-111.074	1000	-96.0741	1000	-80	1000	-104	10.3634	-74.0058
	10000	-109.172	10000	-99.1722	10000	-131.074	10000	-122.074	10000	-110	10000	-114	10.5501	-74.1983
	100000	-119.172	100000	-109.172	100000	-138.074	100000	-138.074	100000	-124	100000	-118	10.7401	-73.1888
	250000	-119.172	250000	-119.172	250000	-146.074	250000	-149.074	250000	-130	1000000	-124	10.9335	-73.3811
	1000000	-139.172	1000000	-134.172	1000000	-136.074	1000000	-136.074	1000000	-130			11.1304	-74.0032
													11.3309	-74.1955
													11.5349	-74.3877
													11.7427	-73.7028
													11.9542	-73.8949
													12.1695	-73.4993
													12.3886	-73.6912
													12.6118	-74.4371
													12.8389	-74.6289
													13.0701	-75.6284
													13.3055	-75.8201
													13.5451	-75.2124
													13.7891	-75.4039
													14.0374	-72.3482
													14.2902	-72.5395
													14.5476	-72.9522
													14.8096	-70.6518
													15.0763	-70.8428
													15.3478	-68.823
													15.6242	-69.0138
													15.9056	-72.8662
													16.1921	-76.7877
													16.4837	-76.9783
													16.7806	-75.452
													17.0828	-72.4122
													17.3904	-72.6024
													17.7036	-75.4709
													18.0225	-72.8868
													18.347	-73.0766
													18.6775	-72.6964
													19.0138	-71.5802
													19.3563	-71.7695
													19.7049	-72.5203
													20.0598	-75.5244
													20.421	-77.2004
													20.7888	-76.3964
													21.1632	-76.585
													21.5444	-74.496
													21.9324	-77.2814
													22.3273	-85.5035
													22.7295	-81.385
													23.1388	-77.1345
													23.5555	-75.1754
													23.9798	-75.3625
													24.4116	-76.6586
													24.8513	-78.3469
													25.2989	-78.6985
													25.7545	-77.4959
													26.2183	-74.931
													26.6905	-78.6481
													27.1712	-76.7631
													27.6605	-77.59
													28.1587	-83.6547
													28.6658	-80.3725
													29.1821	-79.8016
													29.7076	-79.2382
													30.2427	-84.1167
													30.7873	-78.2384
													31.3418	-78.7676
													31.9063	-79.1003
													32.4809	-84.3796
													33.0659	-85.7719
													33.6614	-80.3045
													34.2676	-81.6352
													34.8847	-81.9182
													35.513	-80.4408
													36.1526	-79.387
													36.8037	-82.6004
													37.4665	-83.9964
													38.1413	-83.6558
													38.8282	-85.0238
													39.5275	-81.2264
													40.2394	-80.259
													40.9641	-85.1119
													41.7018	-87.7386
													42.4529	-84.1721
													43.2174	-89.9204
													43.9958	-86.3787
													44.7881	-79.0271
													45.5947	-79.0962
													46.4159	-82.5715
													47.2518	-85.031
													48.1028	-90.2695
													48.9691	-81.725
													49.8511	-78.6055
													50.7489	-85.2194
													51.6628	-84.231
													52.5933	-85.8011
													53.5405	-86.2922
													54.5047	-80.7338
													55.4863	-83.4093
													56.4856	-85.071
													57.5029	-82.4451
													58.5385	-79.9545
													59.5928	-83.8593
													60.666	-86.0359
													61.7586	-78.6422
													62.8709	-85.1131
													64.0032	-85.5597
													65.1559	-81.8971
													66.3293	-88.1386
													67.5239	-88.2871
													68.74	-90.0506
													69.978	-83.5281
													71.2382	-86.7494
													72.5212	-90.2445
													73.8273	-91.8731
													75.1569	-83.3504
													76.5105	-92.3853
													77.8884	-92.4195
													79.2912	-87.6284
													80.7192	-86.9198
													82.1729	-93.1304
													83.6528	-92.8105
													85.1594	-84.8076
													86.6931	-88.5877
													88.2544	-94.7324
													89.8439	-86.438
													91.4619	-94.7262
													93.1091	-100.548
													94.786	-89.1707
													96.4931	-93.2851
													98.2309	-93.3678
													100	-87.7641
													101.801	-94.6686
													103.634	-95.5431
													105.501	-89.5865
													107.401	-93.3842
													109.335	-89.9558
													111.304	-83.99
													113.309	-92.7661
													115.349	-91.7418
													117.427	-93.9205
													119.542	-90.7293
													121.695	-92.595
													123.886	-93.6584
													126.117	-91.8508
													128.389	-94.6438
													130.701	-93.5065
													133.055	-97.5125
													135.451	-91.7018
													137.891	-97.7678
													140.374	-94.4078
													142.902	-97.9403
													145.476	-96.0909
													148.096	-95.3226
													150.763	-95.9301
													153.478	-98.3073
													156.242	-96.0273
													159.056	-99.1834
													161.921	-97.8477
													164.837	-95.591
													167.805	-97.3918
													170.828	-96.6137
													173.904	-95.6616
													177.036	-97.588
													180.225	-90.8199
													183.47	-98.2272
													186.775	-97.0236
													190.138	-95.5528
													193.563	-97.4204
													197.049	-98.6275
													200.598	-98.1385
													204.21	-96.0904
													207.888	-92.7122
													211.632	-94.5528
													215.443	-99.8804
													219.324	-100.373
													223.274	-99.07
													227.295	-99.9734
													231.388	-100.944
													235.555	-100.121
													239.798	-97.0784
													244.116	-98.245
													248.513	-100.075
													252.988	-101.205
													257.545	-101.448
													262.183	-100.835
													266.905	-101.288
													271.712	-101.575
													276.605	-100.893
													281.587	-101.36
													286.658	-101.405
													291.821	-99.3754
													297.076	-92.7064
													302.427	-92.9804
													307.873	-100.42
													313.418	-102.115
													319.063	-102.17
													324.809	-101.469
													330.659	-102.239
													336.614	-103.303
													342.676	-104.045
													348.848	-104.004
													355.13	-103.154
													361.526	-101.46
													368.037	-102.468
													374.665	-102.748
													381.413	-105.086
													388.282	-105.27
													395.275	-104.947
													402.394	-105.07
													409.641	-103.675
													417.018	-100.966
													424.529	-97.4338
													432.174	-101.491
													439.958	-103.061
													447.881	-101.746
													455.947	-103.979
													464.159	-104.301
													472.518	-104.852
													481.028	-104.013
													489.691	-105.643
													498.511	-105.503
													507.489	-106.665
													516.628	-106.405
													525.933	-106.454
													535.405	-104.669
													545.047	-105.784
													554.863	-106.914
													564.856	-105.684
													575.029	-107.81
													585.385	-107.128
													595.928	-105.588
													606.661	-105.895
													617.586	-107.445
													628.709	-108.483
													640.032	-107.919
													651.559	-106.955
													663.293	-103.791
													675.239	-107.023
													687.4	-107.053
													699.78	-107.895
													712.382	-108.845
													725.212	-108.735
													738.273	-109.809
													751.569	-109.208
													765.105	-108.736
													778.884	-107.952
													792.912	-108.9
													807.192	-109.461
													821.729	-109.383
													836.528	-109.223
													851.594	-111.168
													866.931	-109.777
													882.544	-109.356
													898.439	-108.796
													914.619	-111.28
													931.091	-110.028
													947.86	-110.859
													964.931	-110.138
													982.309	-112.018
													1000	-109.868
													1018.01	-107.546
													1036.34	-108.583
													1055.01	-107.491
													1074.01	-103.723
													1093.35	-100.955
													1113.04	-100.6
													1133.09	-103.153
													1153.49	-109.001
													1174.27	-111.802
													1195.42	-111.009
													1216.95	-112.567
													1238.86	-112.935
													1261.17	-111.867
													1283.89	-111.593
													1307.01	-111.875
													1330.55	-112.182
													1354.51	-113.274
													1378.91	-112.745
													1403.74	-113.516
													1429.02	-112.901
													1454.76	-112.054
													1480.96	-113.221
													1507.63	-112.925
													1534.78	-115.09
													1562.42	-115.651
													1590.56	-115.925
													1619.21	-115.391
													1648.37	-116.02
													1678.06	-115.942
													1708.28	-115.223
													1739.04	-115.945
													1770.36	-116.477
													1802.25	-116.248
													1834.7	-116.005
													1867.75	-116.486
													1901.38	-117.21
													1935.63	-117.646
													1970.49	-117.816
													2005.98	-116.453
													2042.1	-116.884
													2078.88	-117.129
													2116.32	-116.867
													2154.43	-117.75
													2193.24	-118.414
													2232.74	-117.285
													2272.95	-118.399
													2313.88	-118.137
													2355.55	-118.918
													2397.98	-119.298
													2441.16	-118
													2485.13	-118.543
													2529.88	-118.945
													2575.45	-118.938
													2621.83	-117.637
													2669.05	-117.268
													2717.12	-118.7
													2766.05	-119.682
													2815.87	-120.525
													2866.58	-119.895
													2918.21	-119.075
													2970.76	-119.336
													3024.27	-120.22
													3078.73	-119.417
													3134.18	-118.841
													3190.63	-120.549
													3248.09	-119.873
													3306.59	-120.276
													3366.14	-120.498
													3426.76	-120.581
													3488.48	-121.538
													3551.3	-118.659
													3615.26	-120.501
													3680.37	-120.987
													3746.65	-120.303
													3814.13	-116.246
													3882.82	-121.63
													3952.75	-121.593
													4023.94	-118.676
													4096.41	-122.28
													4170.18	-121.63
													4245.29	-121.995
													4321.74	-121.226
													4399.58	-122.165
													4478.81	-119.991
													4559.47	-122.129
													4641.59	-121.465
													4725.18	-122.731
													4810.28	-122.986
													4896.91	-120.731
													4985.11	-119.611
													5074.89	-117.373
													5166.28	-122.362
													5259.33	-121.109
													5354.05	-117.599
													5450.47	-122.105
													5548.63	-122.543
													5648.56	-123.077
													5750.29	-122.06
													5853.85	-122.041
													5959.28	-122.221
													6066.61	-122.137
													6175.86	-123.285
													6287.09	-120.357
													6400.32	-122.12
													6515.59	-124.1
													6632.93	-121.434
													6752.39	-123.224
													6874	-123.73
													6997.8	-120.906
													7123.82	-123.373
													7252.12	-122.238
													7382.73	-122.909
													7515.69	-123.913
													7651.05	-122.985
													7788.84	-124.301
													7929.12	-118.761
													8071.92	-121.967
													8217.29	-124.179
													8365.28	-124.438
													8515.94	-124.486
													8669.31	-124.703
													8825.44	-125.27
													8984.39	-124.741
													9146.19	-125.416
													9310.91	-125.119
													9478.6	-125.689
													9649.31	-125.533
													9823.09	-125.562
													10000	-124.863
													10180.1	-125.567
													10363.4	-126.406
													10550.1	-125.832
													10740.1	-125.254
													10933.5	-126.608
													11130.4	-127.296
													11330.9	-126.853
													11534.9	-127.426
													11742.7	-127.295
													11954.2	-126.139
													12169.5	-127.651
													12388.6	-127.856
													12611.7	-127.988
													12838.9	-127.289
													13070.1	-118.964
													13305.5	-115.11
													13545.1	-119.488
													13789.1	-127.988
													14037.4	-128.741
													14290.2	-128.767
													14547.6	-128.372
													14809.6	-123.829
													15076.3	-118.356
													15347.8	-119.37
													15624.2	-127.058
													15905.6	-128.648
													16192.1	-128.99
													16483.7	-129.201
													16780.6	-129.711
													17082.8	-130.119
													17390.4	-130.306
													17703.6	-130.383
													18022.5	-129.799
													18347	-126.837
													18677.5	-128.637
													19013.8	-130.536
													19356.3	-130.445
													19704.9	-130.206
													20059.8	-130.051
													20421	-129.817
													20788.8	-130.479
													21163.2	-129.352
													21544.3	-129.828
													21932.4	-131.633
													22327.4	-131.595
													22729.5	-131.804
													23138.8	-131.9
													23555.5	-132.098
													23979.8	-131.232
													24411.6	-132.809
													24851.3	-132.418
													25298.8	-131.684
													25754.5	-133.409
													26218.3	-134.299
													26690.5	-134.346
													27171.2	-135.09
													27660.5	-135.875
													28158.7	-135.362
													28665.8	-134.682
													29182.1	-133.709
													29707.6	-135.408
													30242.7	-134.693
													30787.3	-134.835
													31341.8	-135.254
													31906.3	-135.558
													32480.9	-135.286
													33065.9	-135.141
													33661.4	-135.49
													34267.6	-135.518
													34884.8	-135.95
													35513	-135.632
													36152.6	-135.833
													36803.7	-133.228
													37466.5	-135.266
													38141.3	-135.799
													38828.2	-136.186
													39527.5	-136.458
													40239.4	-135.384
													40964.1	-135.984
													41701.8	-136.418
													42452.9	-134.257
													43217.4	-135.677
													43995.8	-136.591
													44788.1	-136.237
													45594.7	-136.27
													46415.9	-136.388
													47251.8	-136.298
													48102.8	-135.917
													48969.1	-136.812
													49851.1	-136.601
													50748.9	-136.454
													51662.8	-135.779
													52593.3	-135.377
													53540.5	-135.012
													54504.7	-134.978
													55486.3	-134.383
													56485.6	-132.453
													57502.9	-133.752
													58538.5	-133.649
													59592.8	-133.01
													60666.1	-133.283
													61758.6	-132.082
													62870.9	-133.68
													64003.2	-132.292
													65155.9	-131.66
													66329.3	-132.47
													67523.9	-132.757
													68740	-131.889
													69978	-130.941
													71238.2	-130.4
													72521.2	-130.571
													73827.3	-127.743
													75156.9	-129.279
													76510.5	-129.153
													77888.4	-128.27
													79291.2	-127.765
													80719.2	-129.325
													82172.9	-131.526
													83652.8	-135.638
													85159.4	-131.693
													86693.1	-136.193
													88254.4	-130.803
													89843.9	-139.545
													91461.9	-125.852
													93109.1	-143.68
													94786	-139.079
													96493.1	-150.503
													98230.9	-146.472
													100000	-141.345
													101801	-144.038
													103634	-142.21
													105501	-142.762
													107401	-143.963
													109335	-146.067
													111304	-146.256
													113309	-151.963
													115349	-146.525
													117427	-146.174
													119542	-145.208
													121695	-150.617
													123886	-143.027
													126117	-143.737
													128389	-140.527
													130701	-146.009
													133055	-144.19
													135451	-142.275
													137891	-142.505
													140374	-145.996
													142902	-149.609
													145476	-145.048
													148096	-141.911
													150763	-144.918
													153478	-144.854
													156242	-149.665
													159056	-150.11
													161921	-147.867
													164837	-151.743
													167806	-150.398
													170828	-147.981
													173904	-143.093
													177036	-156.39
													180225	-151.303
													183470	-147.933
													186775	-145.405
													190138	-146.564
													193563	-149.647
													197049	-149.813
													200598	-150.724
													204210	-145.25
													207888	-146.356
													211632	-145.178
													215443	-150.894
													219324	-158.06
													223274	-150.065
													227295	-143.733
													231388	-150.044
													235555	-150.87
													239798	-150.99
													244116	-147.261
													248513	-150.746
													252988	-148.512
													257545	-146.639
													262183	-149.203
													266905	-148.286
													271712	-150.859
													276605	-148.579
													281587	-146.288
													286658	-150.954
													291821	-156.573
													297076	-147.805
													302427	-147.501
													307873	-150.028
													313418	-148.575
													319063	-149.02
													324809	-150.208
													330659	-154.679
													336614	-146.219
													342676	-146.04
													348848	-146.682
													355130	-153.725
													361526	-149.772
													368037	-151.67
													374665	-151.152
													381413	-148.123
													388282	-152.205
													395275	-154.53
													402394	-149.25
													409641	-152.924
													417018	-150.319
													424529	-149.42
													432174	-149.057
													439958	-148.125
													447881	-151.001
													455947	-149.868
													464159	-147.482
													472518	-151.515
													481028	-147.92
													489691	-151.451
													498511	-149.846
													507489	-149.517
													516628	-151.294
													525933	-148.178
													535405	-150.683
													545047	-152.608
													554863	-151.708
													564856	-153.676
													575029	-151.436
													585385	-153.82
													595928	-150.85
													606661	-151.065
													617586	-152.167
													628709	-151.117
													640032	-150.162
													651559	-151.574
													663293	-150.101
													675239	-150.612
													687400	-150.924
													699780	-149.862
													712382	-150.261
													725212	-150.437
													738273	-151.197
													751569	-151.776
													765105	-149.631
													778884	-153.333
													792912	-152.77
													807192	-149.162
													821729	-149.567
													836528	-150.294
													851594	-151.385
													866931	-153.961
													882544	-151.91
													898439	-151.159
													914619	-152.299
													931091	-152.284
													947860	-157.828
													964931	-158.934
													982309	-153.643
													1000000	-151.627
